# Supplementary material for: Professional Relationship Between Physicians and Journalists in Bangladesh: Web-Based Cross-Sectional Study
Source: Interact J Med Res. 2023 Jul 10;12:e44116. doi: 10.2196/44116 (PMC10366956; doi:10.2196/44116)
Supplement: Multimedia Appendix 2 [file ijmr_v12i1e44116_app2.xlsx]

## Sheet: Datasheet
Type of participant	Age	Sex	Professional title	Years of professional experience	Current working place	Trust towards each other's professional domain and expertise	Perception about each other's professionalism	Perception about not having respect for each other	Perception about not having trust in each other's knowledge, skills, and professional integrity	Perception towards each other's superiority complex	Believe towards each other about serving the purpose of vested interests	Overall relationship is not good	Journalists often write and publish news on the health sector without having adequate knowledge about it	Journalists often write and publish news stories based on their preconceived ideas	Journalists often prepare news stories on their own first and then talk to physicians	Journalists often do not try to understand the real situation or the underlying meaning of a medical situation; rather they are more interested in what they want to know	In most cases, journalists present a distorted picture of health professionals and healthcare services.	The media always publishes biased information on the health sector and health professionals	Journalists often present health and medical information in a sensational way	Journalists often use the term 'wrong treatment' without considering the context or detail	In most cases, journalists incorrectly quote physicians or healthcare professionals in their news stories	Journalists often tend to publish news stories on healthcare professionals and healthcare services without adequate verification*	I am afraid of talking to journalists as they do not know how to ask questions objectively/neutrally	Journalists tend to believe that most physicians are not qualified and inhumane	Physicians often tend to believe that journalists do not have adequate knowledge about the country's healthcare system	When contacting for any information relevant to a story, physicians often show business unreasonably	Physicians often seem not to be confident while appearing in media or talking to journalists	Most physicians are not skilled in giving an interview or talking to journalists	During an interview or in case of communicating information relevant to a news story, most physicians tend to not give enough time to journalists	While talking to the media, physicians use jargons and difficult terms that are not understandable to ordinary persons	Physicians often do not feel the need to present medical information in simple, straightforward	During an interview, physicians often try to dominate journalists	Physicians often try to avoid media and journalists as a result of their professional supremacy attitude	Interaction between physicians and journalists may improve the relationship between the professional groups	Necessary training may improve the relationship between the professional groups
physician	33	Male	Medical Officer	10	Other divisional city	Neither high nor low	Slightly low	Strongly agreed	Strongly agreed	Slightly agree	Strongly agreed	Strongly agreed	Strongly agreed	Strongly agreed	Slightly agree	Strongly agreed	Strongly agreed	Strongly agreed	Strongly agreed	Strongly agreed	Strongly agreed	Strongly agreed	Slightly agree	Slightly agree
physician	27	Female	Medical Officer	4	Upazila and below	Very low	Very low	Slightly agree	Slightly agree	Slightly agree	Slightly agree	Slightly agree	Slightly agree	Slightly agree	Slightly agree	Slightly agree	Slightly agree	Slightly agree	Slightly disagree	Slightly agree	Slightly agree	Slightly agree	Slightly agree	Slightly agree
physician	31	Male	Medical Officer	6	Other divisional city	Neither high nor low	Slightly low	Neither disagree nor agree	Slightly disagree	Strongly agreed	Neither disagree nor agree	Slightly agree	Slightly agree	Slightly agree	Slightly agree	Neither disagree nor agree	Slightly agree	Slightly agree	Neither disagree nor agree	Slightly agree	Slightly agree	Slightly agree	Slightly agree	Neither disagree nor agree
physician	34	Male	Medical Officer	6	District	Slightly low	Slightly low	Slightly agree	Slightly agree	Slightly disagree	Neither disagree nor agree	Slightly agree	Strongly agreed	Neither disagree nor agree	Slightly agree	Slightly agree	Slightly agree	Neither disagree nor agree	Slightly agree	Strongly agreed	Slightly agree	Strongly agreed	Slightly agree	Neither disagree nor agree
physician	28	Female	Medical Officer	4	Other divisional city	Neither high nor low	Slightly low	Neither disagree nor agree	Slightly agree	Slightly disagree	Neither disagree nor agree	Slightly agree	Strongly agreed	Strongly agreed	Neither disagree nor agree	Slightly agree	Neither disagree nor agree	Neither disagree nor agree	Slightly agree	Strongly agreed	Slightly agree	Slightly agree	Slightly agree	Neither disagree nor agree
physician	26	Male	Medical Officer	3	Upazila and below	Very low	Very low	Strongly agreed	Strongly agreed	Strongly agreed	Strongly agreed	Strongly agreed	Strongly agreed	Strongly agreed	Strongly agreed	Strongly agreed	Strongly agreed	Strongly agreed	Strongly agreed	Strongly agreed	Strongly agreed	Strongly agreed	Strongly agreed	Strongly agreed
physician	28	Female	Medical Officer	2	District	Very low	Very low	Strongly agreed	Strongly agreed	Strongly agreed	Strongly agreed	Strongly agreed	Strongly agreed	Strongly agreed	Strongly agreed	Strongly agreed	Strongly agreed	Strongly agreed	Strongly agreed	Strongly agreed	Strongly agreed	Strongly agreed	Neither disagree nor agree	Strongly agreed
physician	27	Female	Medical Officer	3	Other divisional city	Slightly low	Neither high nor low	Strongly agreed	Slightly agree	Slightly agree	Slightly agree	Slightly agree	Strongly agreed	Strongly agreed	Strongly agreed	Strongly agreed	Slightly agree	Slightly agree	Slightly agree	Strongly agreed	Slightly agree	Slightly agree	Slightly agree	Slightly agree
physician	53	Male	Specialist	23	Other divisional city	Very low	Very low	Neither disagree nor agree	Neither disagree nor agree	Neither disagree nor agree	Neither disagree nor agree	Neither disagree nor agree	Slightly disagree	Neither disagree nor agree	Neither disagree nor agree	Neither disagree nor agree	Neither disagree nor agree	Neither disagree nor agree	Neither disagree nor agree	Neither disagree nor agree	Neither disagree nor agree	Neither disagree nor agree	Neither disagree nor agree	Neither disagree nor agree
physician	32	Male	Medical Officer	10	Capital city (Dhaka)	Neither high nor low	Slightly low	Slightly agree	Strongly agreed	Slightly agree	Slightly agree	Slightly agree	Strongly agreed	Strongly agreed	Strongly agreed	Strongly agreed	Slightly agree	Slightly agree	Slightly agree	Strongly agreed	Slightly agree	Slightly agree	Neither disagree nor agree	Slightly agree
physician	27	Female	Medical Officer	10	Upazila and below	Neither high nor low	Neither high nor low	Slightly disagree	Slightly disagree	Slightly disagree	Neither disagree nor agree	Neither disagree nor agree	Neither disagree nor agree	Neither disagree nor agree	Neither disagree nor agree	Neither disagree nor agree	Neither disagree nor agree	Neither disagree nor agree	Slightly agree	Slightly agree	Neither disagree nor agree	Neither disagree nor agree	Neither disagree nor agree	Neither disagree nor agree
physician	36	Male	Medical Officer	10	Capital city (Dhaka)	Very low	Very low	Slightly agree	Slightly agree	Strongly agreed	Strongly agreed	Strongly agreed	Strongly agreed	Strongly agreed	Strongly agreed	Strongly agreed	Strongly agreed	Strongly agreed	Strongly disagreed	Strongly agreed	Strongly agreed	Strongly agreed	Strongly agreed	Strongly agreed
physician	38	Male	Consultant	14	Capital city (Dhaka)	Neither high nor low	Neither high nor low	Neither disagree nor agree	Neither disagree nor agree	Strongly agreed	Slightly agree	Slightly agree	Slightly agree	Slightly agree	Slightly agree	Slightly agree	Strongly agreed	Strongly agreed	Strongly agreed	Strongly agreed	Strongly agreed	Strongly agreed	Slightly agree	Strongly agreed
physician	38	Male	Specialist	11	District	Very low	Very low	Slightly agree	Slightly agree	Slightly agree	Slightly agree	Slightly agree	Slightly agree	Slightly agree	Neither disagree nor agree	Slightly agree	Slightly agree	Slightly agree	Slightly agree	Slightly agree	Slightly agree	Slightly agree	Slightly agree	Slightly agree
physician	36	Female	Medical Officer	3	Upazila and below	Slightly low	Neither high nor low	Strongly disagreed	Slightly agree	Strongly agreed	Strongly agreed	Strongly agreed	Strongly agreed	Strongly agreed	Strongly agreed	Strongly agreed	Slightly agree	Strongly agreed	Strongly agreed	Strongly agreed	Strongly agreed	Strongly agreed	Strongly agreed	Strongly agreed
physician	32	Male	Medical Officer	7	Upazila and below	Slightly low	Very low	Neither disagree nor agree	Slightly disagree	Strongly agreed	Neither disagree nor agree	Strongly agreed	Neither disagree nor agree	Neither disagree nor agree	Slightly agree	Slightly agree	Slightly agree	Slightly agree	Strongly agreed	Strongly agreed	Slightly agree	Slightly agree	Slightly agree	Slightly agree
physician	38	Female	Consultant	12	Capital city (Dhaka)	Neither high nor low	Neither high nor low	Slightly agree	Slightly agree	Slightly disagree	Strongly agreed	Slightly agree	Slightly agree	Slightly agree	Strongly disagreed	Strongly disagreed	Slightly agree	Slightly agree	Slightly agree	Slightly agree	Slightly agree	Strongly disagreed	Slightly disagree	Slightly disagree
physician	30	Male	Medical Officer	5	Capital city (Dhaka)	Slightly low	Very low	Strongly agreed	Strongly agreed	Strongly agreed	Slightly agree	Strongly agreed	Strongly agreed	Slightly agree	Slightly agree	Slightly agree	Slightly agree	Neither disagree nor agree	Slightly agree	Slightly agree	Strongly agreed	Strongly agreed	Slightly disagree	Slightly agree
physician	30	Male	Medical Officer	12	Capital city (Dhaka)	Very low	Slightly low	Slightly agree	Slightly agree	Slightly agree	Slightly disagree	Slightly agree	Strongly agreed	Strongly agreed	Neither disagree nor agree	Slightly agree	Slightly agree	Slightly disagree	Slightly agree	Slightly agree	Neither disagree nor agree	Slightly agree	Neither disagree nor agree	Slightly agree
physician	38	Female	Junior Consultant	14	Other divisional city	Very low	Slightly low	Slightly agree	Strongly agreed	Strongly agreed	Neither disagree nor agree	Strongly agreed	Neither disagree nor agree	Neither disagree nor agree	Neither disagree nor agree	Slightly agree	Neither disagree nor agree	Slightly agree	Strongly agreed	Strongly agreed	Strongly agreed	Strongly agreed	Slightly agree	Strongly agreed
physician	40	Female	Medical Officer	15	District	Very low	Very low	Slightly agree	Neither disagree nor agree	Neither disagree nor agree	Neither disagree nor agree	Strongly agreed	Slightly agree	Strongly agreed	Neither disagree nor agree	Slightly agree	Slightly disagree	Slightly agree	Slightly agree	Strongly agreed	Neither disagree nor agree	Strongly agreed	Strongly agreed	Neither disagree nor agree
physician	34	Male	Medical Officer	6	Upazila and below	Slightly low	Slightly low	Slightly agree	Slightly agree	Slightly agree	Slightly agree	Strongly agreed	Slightly agree	Slightly agree	Neither disagree nor agree	Strongly agreed	Slightly disagree	Slightly agree	Strongly agreed	Strongly agreed	Slightly agree	Slightly agree	Slightly agree	Slightly agree
physician	32	Male	Medical Officer	6	Upazila and below	Very low	Very low	Slightly agree	Neither disagree nor agree	Slightly agree	Slightly agree	Strongly agreed	Strongly agreed	Neither disagree nor agree	Neither disagree nor agree	Strongly agreed	Strongly agreed	Strongly agreed	Strongly agreed	Strongly agreed	Neither disagree nor agree	Strongly agreed	Slightly agree	Slightly agree
physician	48	Male	Consultant	20	District	Very low	Very low	Strongly agreed	Strongly agreed	Slightly agree	Slightly agree	Strongly agreed	Strongly agreed	Slightly agree	Strongly agreed	Strongly agreed	Strongly agreed	Strongly agreed	Strongly agreed	Strongly agreed	Slightly agree	Strongly agreed	Neither disagree nor agree	Neither disagree nor agree
physician	34	Male	Medical Officer	8	District	Very low	Very low	Strongly agreed	Strongly agreed	Strongly agreed	Strongly agreed	Strongly agreed	Strongly agreed	Strongly agreed	Strongly agreed	Strongly agreed	Strongly agreed	Strongly agreed	Strongly agreed	Strongly agreed	Strongly agreed	Strongly agreed	Strongly agreed	Strongly agreed
physician	52	Male	Specialist	30	Capital city (Dhaka)	Slightly low	Very low	Slightly disagree	Slightly disagree	Strongly agreed	Slightly agree	Strongly agreed	Strongly agreed	Neither disagree nor agree	Neither disagree nor agree	Strongly agreed	Strongly agreed	Strongly agreed	Strongly agreed	Strongly agreed	Neither disagree nor agree	Strongly agreed	Strongly agreed	Strongly agreed
physician	44	Male	Consultant	22	District	Neither high nor low	Neither high nor low	Neither disagree nor agree	Neither disagree nor agree	Neither disagree nor agree	Neither disagree nor agree	Strongly agreed	Strongly agreed	Slightly agree	Neither disagree nor agree	Strongly agreed	Strongly agreed	Strongly agreed	Strongly agreed	Strongly agreed	Strongly agreed	Strongly agreed	Neither disagree nor agree	Neither disagree nor agree
physician	29	Male	Medical Officer	3	District	Very low	Very low	Slightly agree	Slightly agree	Strongly agreed	Strongly agreed	Strongly agreed	Strongly agreed	Slightly agree	Neither disagree nor agree	Strongly agreed	Strongly agreed	Strongly agreed	Strongly agreed	Strongly agreed	Strongly agreed	Strongly agreed	Strongly agreed	Strongly agreed
physician	31	Male	Medical Officer	5	Other divisional city	Very low	Slightly low	Strongly agreed	Strongly agreed	Strongly agreed	Strongly agreed	Strongly agreed	Strongly agreed	Strongly agreed	Strongly agreed	Strongly agreed	Strongly agreed	Strongly agreed	Strongly agreed	Strongly agreed	Strongly agreed	Strongly agreed	Strongly agreed	Strongly agreed
physician	33	Male	Junior Consultant	7	District	Neither high nor low	Slightly low	Neither disagree nor agree	Neither disagree nor agree	Strongly agreed	Strongly agreed	Strongly agreed	Slightly agree	Neither disagree nor agree	Slightly agree	Strongly agreed	Strongly agreed	Strongly agreed	Strongly agreed	Strongly agreed	Strongly agreed	Strongly agreed	Strongly agreed	Strongly agreed
physician	34	Female	Medical Officer	10	Capital city (Dhaka)	Very low	Very low	Strongly agreed	Strongly agreed	Strongly agreed	Strongly agreed	Strongly agreed	Strongly agreed	Strongly agreed	Strongly agreed	Strongly agreed	Strongly agreed	Strongly agreed	Strongly agreed	Strongly agreed	Strongly agreed	Strongly agreed	Strongly agreed	Strongly agreed
physician	36	Male	Medical Officer	11	Capital city (Dhaka)	Very low	Very low	Strongly agreed	Strongly agreed	Strongly agreed	Strongly agreed	Strongly agreed	Strongly agreed	Strongly agreed	Strongly agreed	Strongly agreed	Strongly agreed	Strongly agreed	Strongly agreed	Strongly agreed	Strongly agreed	Strongly agreed	Strongly agreed	Strongly agreed
physician	28	Male	Medical Officer	3	District	Very low	Very low	Slightly agree	Slightly agree	Strongly agreed	Strongly agreed	Strongly agreed	Strongly agreed	Strongly agreed	Strongly agreed	Strongly agreed	Strongly agreed	Strongly agreed	Strongly agreed	Strongly agreed	Strongly agreed	Strongly agreed	Strongly agreed	Strongly agreed
physician	26	Male	Medical Officer	2	Other divisional city	Neither high nor low	Slightly low	Neither disagree nor agree	Neither disagree nor agree	Strongly agreed	Strongly agreed	Strongly agreed	Strongly agreed	Neither disagree nor agree	Neither disagree nor agree	Strongly agreed	Strongly agreed	Strongly agreed	Strongly agreed	Strongly agreed	Strongly agreed	Strongly agreed	Strongly agreed	Strongly agreed
physician	26	Male	Medical Officer	2	Other divisional city	Very low	Very low	Neither disagree nor agree	Neither disagree nor agree	Strongly agreed	Strongly agreed	Strongly agreed	Strongly agreed	Strongly agreed	Strongly agreed	Strongly agreed	Strongly agreed	Strongly agreed	Strongly agreed	Strongly agreed	Strongly agreed	Strongly agreed	Strongly agreed	Strongly agreed
physician	26	Male	Medical Officer	2	Other divisional city	Neither high nor low	Slightly low	Strongly agreed	Strongly agreed	Strongly agreed	Strongly agreed	Strongly agreed	Strongly agreed	Strongly agreed	Strongly agreed	Strongly agreed	Strongly agreed	Strongly agreed	Strongly agreed	Strongly agreed	Strongly agreed	Strongly agreed	Strongly agreed	Strongly agreed
physician	60	Male	Specialist	35	Capital city (Dhaka)	Neither high nor low	Neither high nor low	Strongly agreed	Strongly agreed	Strongly agreed	Strongly agreed	Strongly agreed	Strongly agreed	Strongly agreed	Strongly agreed	Strongly agreed	Strongly agreed	Strongly agreed	Strongly agreed	Strongly agreed	Strongly agreed	Strongly agreed	Strongly agreed	Strongly agreed
physician	26	Female	Medical Officer	2	Other divisional city	Neither high nor low	Neither high nor low	Slightly disagree	Slightly disagree	Strongly agreed	Strongly agreed	Strongly agreed	Slightly agree	Neither disagree nor agree	Neither disagree nor agree	Strongly agreed	Strongly agreed	Strongly agreed	Strongly agreed	Strongly agreed	Strongly agreed	Strongly agreed	Strongly agreed	Strongly agreed
physician	46	Female	Medical Officer	18	District	Neither high nor low	Slightly high	Slightly disagree	Neither disagree nor agree	Strongly agreed	Strongly agreed	Strongly agreed	Strongly agreed	Neither disagree nor agree	Neither disagree nor agree	Slightly agree	Strongly agreed	Strongly agreed	Strongly agreed	Strongly agreed	Strongly agreed	Strongly agreed	Strongly agreed	Strongly agreed
physician	27	Female	Medical Officer	3	Other divisional city	Very low	Very low	Strongly agreed	Strongly agreed	Strongly agreed	Strongly agreed	Strongly agreed	Strongly agreed	Strongly agreed	Slightly agree	Strongly agreed	Strongly agreed	Strongly agreed	Slightly agree	Strongly agreed	Strongly agreed	Strongly agreed	Strongly agreed	Strongly agreed
physician	39	Male	Junior Consultant	13	District	Very low	Very low	Slightly agree	Slightly agree	Strongly agreed	Strongly agreed	Strongly agreed	Slightly agree	Slightly agree	Slightly agree	Slightly agree	Slightly agree	Slightly agree	Strongly agreed	Strongly agreed	Strongly agreed	Strongly agreed	Strongly agreed	Strongly agreed
physician	35	Male	Medical Officer	12	Upazila and below	Very low	Very low	Strongly agreed	Strongly agreed	Strongly agreed	Strongly agreed	Strongly agreed	Strongly agreed	Strongly agreed	Strongly agreed	Strongly agreed	Strongly agreed	Strongly agreed	Strongly agreed	Strongly agreed	Strongly agreed	Strongly agreed	Strongly agreed	Strongly agreed
physician	36	Male	Medical Officer	10	Other divisional city	Very low	Very low	Strongly agreed	Strongly agreed	Strongly agreed	Strongly agreed	Strongly agreed	Strongly agreed	Strongly agreed	Strongly agreed	Strongly agreed	Strongly agreed	Strongly agreed	Strongly agreed	Strongly agreed	Strongly agreed	Strongly agreed	Strongly agreed	Strongly agreed
physician	43	Male	Medical Officer	19	Capital city (Dhaka)	Very low	Very low	Strongly agreed	Strongly agreed	Strongly agreed	Strongly agreed	Strongly agreed	Strongly agreed	Strongly agreed	Strongly agreed	Strongly agreed	Strongly agreed	Strongly agreed	Strongly agreed	Strongly agreed	Strongly agreed	Strongly agreed	Strongly agreed	Strongly agreed
physician	35	Male	Medical Officer	11	Capital city (Dhaka)	Very low	Very low	Strongly agreed	Strongly agreed	Strongly agreed	Strongly agreed	Strongly agreed	Strongly agreed	Strongly agreed	Strongly agreed	Strongly agreed	Strongly agreed	Strongly agreed	Strongly agreed	Strongly agreed	Strongly agreed	Strongly agreed	Strongly agreed	Strongly agreed
physician	28	Male	Medical Officer	3	Upazila and below	Very low	Very low	Strongly agreed	Strongly agreed	Strongly agreed	Strongly agreed	Strongly agreed	Strongly agreed	Strongly agreed	Strongly agreed	Strongly agreed	Strongly agreed	Strongly agreed	Strongly agreed	Strongly agreed	Strongly agreed	Strongly agreed	Strongly agreed	Strongly agreed
physician	36	Male	Junior Consultant	10	District	Very low	Very low	Strongly agreed	Strongly agreed	Strongly agreed	Strongly agreed	Strongly agreed	Strongly agreed	Slightly agree	Strongly agreed	Strongly agreed	Strongly agreed	Slightly agree	Strongly agreed	Strongly agreed	Strongly agreed	Strongly agreed	Strongly agreed	Strongly agreed
physician	31	Male	Medical Officer	6	District	Very low	Very low	Strongly agreed	Strongly agreed	Strongly agreed	Strongly agreed	Strongly agreed	Strongly agreed	Strongly agreed	Strongly agreed	Strongly agreed	Strongly agreed	Strongly agreed	Strongly agreed	Strongly agreed	Strongly agreed	Strongly agreed	Strongly agreed	Strongly agreed
physician	38	Male	Specialist	12	District	Very low	Very low	Slightly agree	Slightly agree	Strongly agreed	Strongly agreed	Strongly agreed	Slightly agree	Slightly agree	Slightly agree	Slightly agree	Slightly agree	Slightly agree	Slightly agree	Strongly agreed	Strongly agreed	Strongly agreed	Strongly agreed	Strongly agreed
physician	27	Male	Medical Officer	2	Capital city (Dhaka)	Slightly low	Very low	Strongly agreed	Strongly agreed	Strongly agreed	Strongly agreed	Strongly agreed	Strongly agreed	Strongly agreed	Strongly agreed	Strongly agreed	Strongly agreed	Strongly agreed	Strongly agreed	Strongly agreed	Strongly agreed	Strongly agreed	Strongly agreed	Strongly agreed
physician	27	Male	Medical Officer	3	Other divisional city	Very low	Very low	Strongly agreed	Strongly agreed	Strongly agreed	Strongly agreed	Strongly agreed	Strongly agreed	Strongly agreed	Strongly agreed	Strongly agreed	Strongly agreed	Strongly agreed	Strongly agreed	Strongly agreed	Strongly agreed	Strongly agreed	Strongly agreed	Strongly agreed
physician	32	Male	Medical Officer	6	Upazila and below	Very low	Very low	Neither disagree nor agree	Neither disagree nor agree	Strongly agreed	Strongly agreed	Strongly agreed	Strongly agreed	Strongly agreed	Strongly agreed	Strongly agreed	Strongly agreed	Strongly agreed	Strongly agreed	Strongly agreed	Strongly agreed	Strongly agreed	Strongly agreed	Strongly agreed
physician	37	Male	Specialist	14	Other divisional city	Neither high nor low	Very low	Neither disagree nor agree	Neither disagree nor agree	Strongly agreed	Strongly agreed	Strongly agreed	Slightly agree	Strongly agreed	Strongly agreed	Strongly agreed	Strongly agreed	Strongly agreed	Strongly agreed	Strongly agreed	Strongly agreed	Strongly agreed	Strongly agreed	Strongly agreed
physician	27	Female	Medical Officer	4	Capital city (Dhaka)	Very low	Slightly low	Neither disagree nor agree	Neither disagree nor agree	Strongly agreed	Strongly agreed	Strongly agreed	Strongly agreed	Strongly agreed	Strongly agreed	Strongly agreed	Strongly agreed	Strongly agreed	Strongly agreed	Strongly agreed	Strongly agreed	Strongly agreed	Strongly agreed	Strongly agreed
physician	26	Female	Medical Officer	3	Capital city (Dhaka)	Very low	Slightly low	Slightly disagree	Slightly disagree	Strongly agreed	Strongly agreed	Strongly agreed	Strongly agreed	Strongly agreed	Neither disagree nor agree	Strongly agreed	Strongly agreed	Strongly agreed	Strongly agreed	Strongly agreed	Slightly agree	Strongly agreed	Strongly agreed	Strongly agreed
physician	26	Female	Medical Officer	3	Capital city (Dhaka)	Very low	Very low	Strongly agreed	Strongly agreed	Strongly agreed	Strongly agreed	Strongly agreed	Strongly agreed	Strongly agreed	Strongly agreed	Strongly agreed	Strongly agreed	Strongly agreed	Strongly agreed	Strongly agreed	Strongly agreed	Strongly agreed	Strongly agreed	Strongly agreed
physician	27	Female	Medical Officer	3	Capital city (Dhaka)	Very low	Very low	Strongly agreed	Strongly agreed	Strongly agreed	Strongly agreed	Strongly agreed	Strongly agreed	Strongly agreed	Strongly agreed	Strongly agreed	Strongly agreed	Strongly agreed	Strongly agreed	Strongly agreed	Strongly agreed	Strongly agreed	Strongly agreed	Strongly agreed
physician	41	Male	Medical Officer	6	Upazila and below	Very low	Very low	Slightly agree	Slightly agree	Slightly agree	Slightly agree	Strongly agreed	Slightly agree	Slightly agree	Slightly agree	Slightly agree	Slightly agree	Slightly agree	Slightly agree	Strongly agreed	Slightly agree	Slightly agree	Strongly disagreed	Strongly agreed
physician	45	Male	Specialist	15	Other divisional city	Very low	Very low	Slightly agree	Slightly agree	Slightly agree	Slightly agree	Slightly agree	Slightly agree	Slightly agree	Slightly agree	Slightly agree	Slightly agree	Slightly agree	Slightly agree	Slightly agree	Slightly agree	Slightly agree	Slightly disagree	Slightly agree
physician	38	Female	Specialist	8	Capital city (Dhaka)	Slightly low	Slightly low	Slightly agree	Slightly agree	Slightly agree	Slightly agree	Slightly agree	Slightly agree	Neither disagree nor agree	Slightly agree	Slightly agree	Strongly agreed	Slightly agree	Slightly agree	Strongly agreed	Strongly agreed	Strongly agreed	Slightly disagree	Slightly agree
physician	37	Female	Specialist	7	Other divisional city	Slightly low	Slightly low	Slightly agree	Slightly agree	Slightly agree	Slightly agree	Slightly agree	Neither disagree nor agree	Neither disagree nor agree	Neither disagree nor agree	Slightly agree	Slightly agree	Slightly agree	Slightly agree	Slightly agree	Slightly agree	Slightly agree	Neither disagree nor agree	Slightly agree
physician	33	Female	Junior Consultant	3	Capital city (Dhaka)	Slightly low	Slightly low	Slightly agree	Slightly agree	Slightly agree	Slightly agree	Slightly agree	Slightly agree	Slightly agree	Slightly agree	Slightly agree	Slightly agree	Slightly agree	Slightly agree	Slightly agree	Slightly agree	Slightly agree	Slightly disagree	Slightly agree
physician	40	Male	Specialist	10	District	Very low	Very low	Slightly agree	Slightly agree	Slightly agree	Slightly agree	Strongly agreed	Slightly agree	Slightly agree	Slightly agree	Strongly agreed	Strongly agreed	Strongly agreed	Slightly agree	Strongly agreed	Strongly agreed	Strongly agreed	Slightly disagree	Slightly agree
physician	36	Male	Specialist	10	Other divisional city	Very low	Very low	Slightly agree	Slightly agree	Strongly agreed	Slightly agree	Strongly agreed	Strongly agreed	Slightly agree	Strongly agreed	Strongly agreed	Strongly agreed	Strongly agreed	Strongly agreed	Strongly agreed	Strongly agreed	Strongly agreed	Slightly agree	Slightly agree
physician	41	Male	Consultant	10	Other divisional city	Slightly low	Slightly low	Slightly agree	Slightly agree	Slightly agree	Neither disagree nor agree	Strongly agreed	Strongly agreed	Slightly agree	Strongly agreed	Strongly agreed	Strongly agreed	Strongly agreed	Strongly agreed	Strongly agreed	Strongly agreed	Strongly agreed	Slightly disagree	Strongly agreed
physician	29	Male	Medical Officer	4	District	Very low	Very low	Strongly agreed	Strongly agreed	Strongly agreed	Strongly agreed	Strongly agreed	Strongly agreed	Strongly agreed	Strongly agreed	Strongly agreed	Strongly agreed	Strongly agreed	Strongly agreed	Strongly agreed	Strongly agreed	Strongly agreed	Strongly agreed	Strongly agreed
physician	38	Male	Specialist	12	District	Very high	Very low	Strongly agreed	Strongly agreed	Strongly agreed	Strongly agreed	Strongly agreed	Strongly agreed	Strongly agreed	Neither disagree nor agree	Strongly agreed	Strongly agreed	Strongly agreed	Strongly agreed	Strongly agreed	Strongly agreed	Strongly agreed	Strongly agreed	Strongly agreed
physician	39	Male	Specialist	13	District	Very high	Neither high nor low	Strongly agreed	Strongly agreed	Strongly agreed	Strongly agreed	Strongly agreed	Strongly agreed	Strongly agreed	Strongly agreed	Strongly agreed	Strongly agreed	Strongly agreed	Strongly agreed	Strongly agreed	Strongly agreed	Strongly agreed	Strongly agreed	Strongly agreed
physician	37	Male	Specialist	12	Capital city (Dhaka)	Slightly high	Slightly low	Slightly disagree	Slightly disagree	Strongly agreed	Strongly agreed	Strongly agreed	Slightly agree	Strongly agreed	Strongly agreed	Strongly agreed	Strongly agreed	Strongly agreed	Strongly agreed	Strongly agreed	Strongly agreed	Strongly agreed	Strongly agreed	Strongly agreed
physician	38	Female	Specialist	13	Capital city (Dhaka)	Neither high nor low	Slightly high	Slightly disagree	Slightly disagree	Strongly agreed	Strongly agreed	Strongly agreed	Strongly agreed	Strongly agreed	Strongly agreed	Strongly agreed	Strongly agreed	Strongly agreed	Strongly agreed	Strongly agreed	Strongly agreed	Strongly agreed	Strongly agreed	Strongly agreed
physician	33	Female	Consultant	12	District	Very high	Neither high nor low	Neither disagree nor agree	Slightly disagree	Strongly agreed	Strongly agreed	Strongly agreed	Strongly agreed	Strongly agreed	Strongly agreed	Strongly agreed	Strongly agreed	Strongly agreed	Strongly agreed	Strongly agreed	Strongly agreed	Strongly agreed	Strongly agreed	Strongly agreed
physician	27	Female	Medical Officer	5	District	Slightly high	Slightly low	Slightly disagree	Slightly disagree	Strongly agreed	Strongly agreed	Strongly agreed	Slightly disagree	Strongly agreed	Neither disagree nor agree	Strongly agreed	Strongly agreed	Strongly agreed	Strongly agreed	Strongly agreed	Strongly agreed	Strongly agreed	Strongly agreed	Strongly agreed
physician	28	Female	Medical Officer	5	District	Slightly high	Slightly low	Slightly disagree	Slightly disagree	Strongly agreed	Strongly agreed	Strongly agreed	Slightly disagree	Strongly agreed	Neither disagree nor agree	Strongly agreed	Strongly agreed	Strongly agreed	Strongly agreed	Strongly agreed	Strongly agreed	Strongly agreed	Strongly agreed	Strongly agreed
physician	28	Male	Medical Officer	5	Capital city (Dhaka)	Neither high nor low	Neither high nor low	Slightly disagree	Slightly disagree	Strongly agreed	Strongly agreed	Strongly agreed	Neither disagree nor agree	Strongly agreed	Strongly agreed	Strongly agreed	Strongly agreed	Strongly agreed	Strongly agreed	Strongly agreed	Strongly agreed	Strongly agreed	Strongly agreed	Strongly agreed
physician	33	Male	Junior Consultant	8	Other divisional city	Very low	Very low	Slightly agree	Slightly agree	Strongly agreed	Strongly agreed	Strongly agreed	Strongly agreed	Strongly agreed	Strongly agreed	Strongly agreed	Strongly agreed	Strongly agreed	Strongly agreed	Strongly agreed	Strongly agreed	Strongly agreed	Strongly agreed	Strongly agreed
physician	45	Female	Specialist	19	Capital city (Dhaka)	Very low	Very low	Slightly disagree	Slightly disagree	Strongly agreed	Strongly agreed	Strongly agreed	Strongly agreed	Strongly agreed	Strongly agreed	Strongly agreed	Strongly agreed	Strongly agreed	Strongly agreed	Strongly agreed	Strongly agreed	Strongly agreed	Strongly agreed	Strongly agreed
physician	54	Female	Specialist	27	Capital city (Dhaka)	Very low	Very low	Slightly disagree	Slightly disagree	Strongly agreed	Strongly agreed	Strongly agreed	Strongly agreed	Strongly agreed	Strongly agreed	Strongly agreed	Strongly agreed	Strongly agreed	Strongly agreed	Strongly agreed	Strongly agreed	Strongly agreed	Strongly agreed	Strongly agreed
physician	26	Female	Medical Officer	3	Capital city (Dhaka)	Slightly low	Slightly low	Slightly disagree	Slightly disagree	Strongly agreed	Strongly agreed	Strongly agreed	Slightly disagree	Strongly agreed	Strongly agreed	Strongly agreed	Strongly agreed	Strongly agreed	Strongly agreed	Strongly agreed	Strongly agreed	Strongly agreed	Strongly agreed	Strongly agreed
physician	34	Male	Medical Officer	12	Upazila and below	Very low	Very low	Strongly agreed	Strongly agreed	Strongly agreed	Strongly agreed	Strongly agreed	Strongly agreed	Strongly agreed	Strongly agreed	Strongly agreed	Strongly agreed	Strongly agreed	Strongly agreed	Strongly agreed	Strongly agreed	Strongly agreed	Strongly agreed	Strongly agreed
physician	28	Female	Medical Officer	4	Capital city (Dhaka)	Very low	Very low	Strongly agreed	Strongly agreed	Strongly agreed	Strongly agreed	Strongly agreed	Strongly agreed	Strongly agreed	Strongly agreed	Strongly agreed	Strongly agreed	Strongly agreed	Strongly agreed	Strongly agreed	Strongly agreed	Strongly agreed	Strongly agreed	Strongly agreed
physician	36	Male	Specialist	11	Capital city (Dhaka)	Neither high nor low	Slightly low	Strongly agreed	Strongly agreed	Strongly agreed	Strongly agreed	Strongly agreed	Strongly agreed	Strongly agreed	Strongly agreed	Strongly agreed	Strongly agreed	Strongly agreed	Strongly agreed	Strongly agreed	Strongly agreed	Strongly agreed	Strongly agreed	Strongly agreed
physician	37	Male	Specialist	11	Capital city (Dhaka)	Slightly high	Slightly low	Slightly disagree	Slightly disagree	Strongly agreed	Strongly agreed	Strongly agreed	Strongly agreed	Strongly agreed	Strongly agreed	Strongly agreed	Strongly agreed	Strongly agreed	Strongly agreed	Strongly agreed	Strongly agreed	Strongly agreed	Strongly agreed	Strongly agreed
physician	28	Female	Medical Officer	3	District	Very high	Very low	Strongly agreed	Strongly agreed	Strongly agreed	Strongly agreed	Strongly agreed	Strongly agreed	Strongly agreed	Strongly agreed	Strongly agreed	Strongly agreed	Strongly agreed	Strongly agreed	Strongly agreed	Strongly agreed	Strongly agreed	Strongly agreed	Strongly agreed
physician	27	Female	Medical Officer	3	District	Very high	Very high	Strongly agreed	Strongly agreed	Strongly agreed	Strongly agreed	Strongly agreed	Strongly agreed	Strongly agreed	Strongly agreed	Strongly agreed	Strongly agreed	Strongly agreed	Strongly agreed	Strongly agreed	Strongly agreed	Strongly agreed	Strongly agreed	Strongly agreed
physician	30	Female	Medical Officer	5	District	Very low	Very low	Slightly disagree	Strongly agreed	Strongly agreed	Strongly agreed	Strongly agreed	Strongly agreed	Strongly agreed	Strongly agreed	Strongly agreed	Strongly agreed	Strongly agreed	Strongly agreed	Strongly agreed	Strongly agreed	Strongly agreed	Strongly agreed	Strongly agreed
physician	38	Female	Specialist	11	Capital city (Dhaka)	Very low	Very low	Strongly agreed	Strongly agreed	Strongly agreed	Strongly agreed	Strongly agreed	Strongly agreed	Strongly agreed	Strongly agreed	Strongly agreed	Strongly agreed	Strongly agreed	Strongly agreed	Strongly agreed	Strongly agreed	Strongly agreed	Strongly agreed	Strongly agreed
physician	39	Male	Specialist	12	Capital city (Dhaka)	Very low	Very low	Strongly agreed	Strongly agreed	Strongly agreed	Strongly agreed	Strongly agreed	Strongly agreed	Strongly agreed	Strongly agreed	Strongly agreed	Strongly agreed	Strongly agreed	Strongly agreed	Strongly agreed	Strongly agreed	Strongly agreed	Strongly agreed	Strongly agreed
physician	26	Male	Medical Officer	2	District	Very low	Very low	Neither disagree nor agree	Strongly agreed	Strongly agreed	Strongly agreed	Strongly agreed	Strongly agreed	Strongly agreed	Strongly agreed	Strongly agreed	Strongly agreed	Strongly agreed	Strongly agreed	Strongly agreed	Strongly agreed	Strongly agreed	Strongly agreed	Strongly agreed
physician	43	Female	Junior Consultant	12	Capital city (Dhaka)	Very low	Very low	Strongly agreed	Strongly agreed	Strongly agreed	Strongly agreed	Strongly agreed	Strongly agreed	Strongly agreed	Strongly agreed	Strongly agreed	Strongly agreed	Strongly agreed	Strongly agreed	Strongly agreed	Strongly agreed	Strongly agreed	Strongly agreed	Strongly agreed
physician	28	Male	Medical Officer	3	District	Very low	Very low	Strongly agreed	Strongly agreed	Strongly agreed	Strongly agreed	Strongly agreed	Strongly agreed	Strongly agreed	Strongly agreed	Strongly agreed	Strongly agreed	Strongly agreed	Strongly agreed	Strongly agreed	Strongly agreed	Strongly agreed	Strongly agreed	Strongly agreed
physician	67	Male	Medical Officer	38	Capital city (Dhaka)	Neither high nor low	Neither high nor low	Neither disagree nor agree	Neither disagree nor agree	Strongly agreed	Strongly agreed	Strongly agreed	Neither disagree nor agree	Neither disagree nor agree	Neither disagree nor agree	Strongly agreed	Strongly agreed	Strongly agreed	Strongly agreed	Strongly agreed	Strongly agreed	Strongly agreed	Strongly agreed	Strongly agreed
physician	41	Male	Junior Consultant	16	District	Neither high nor low	Slightly low	Slightly disagree	Slightly disagree	Strongly agreed	Strongly agreed	Strongly agreed	Slightly agree	Strongly agreed	Slightly disagree	Strongly agreed	Strongly agreed	Strongly agreed	Strongly agreed	Strongly agreed	Strongly agreed	Strongly agreed	Strongly agreed	Strongly agreed
physician	44	Female	Specialist	16	Capital city (Dhaka)	Very low	Very low	Strongly agreed	Neither disagree nor agree	Strongly agreed	Strongly agreed	Strongly agreed	Strongly agreed	Strongly agreed	Strongly agreed	Strongly agreed	Strongly agreed	Strongly agreed	Strongly agreed	Strongly agreed	Strongly agreed	Strongly agreed	Strongly agreed	Strongly agreed
physician	44	Male	Specialist	16	Capital city (Dhaka)	Neither high nor low	Neither high nor low	Strongly agreed	Strongly agreed	Strongly agreed	Strongly agreed	Strongly agreed	Strongly agreed	Strongly agreed	Strongly agreed	Strongly agreed	Strongly agreed	Strongly agreed	Strongly agreed	Strongly agreed	Strongly agreed	Strongly agreed	Strongly agreed	Strongly agreed
physician	45	Male	Medical Officer	16	Capital city (Dhaka)	Very low	Very low	Strongly agreed	Strongly agreed	Strongly agreed	Strongly agreed	Strongly agreed	Strongly agreed	Strongly agreed	Strongly agreed	Strongly agreed	Strongly agreed	Strongly agreed	Strongly agreed	Strongly agreed	Strongly agreed	Strongly agreed	Strongly agreed	Strongly agreed
physician	43	Male	Medical Officer	17	Capital city (Dhaka)	Very low	Very low	Strongly agreed	Strongly agreed	Strongly agreed	Strongly agreed	Strongly agreed	Strongly agreed	Strongly agreed	Strongly agreed	Strongly agreed	Strongly agreed	Strongly agreed	Strongly agreed	Strongly agreed	Strongly agreed	Strongly agreed	Strongly agreed	Strongly agreed
physician	47	Female	Specialist	18	Capital city (Dhaka)	Very low	Very low	Strongly agreed	Strongly agreed	Strongly agreed	Strongly agreed	Strongly agreed	Strongly agreed	Strongly agreed	Strongly agreed	Strongly agreed	Strongly agreed	Strongly agreed	Strongly agreed	Strongly agreed	Strongly agreed	Strongly agreed	Strongly agreed	Strongly agreed
physician	45	Male	Medical Officer	18	Capital city (Dhaka)	Very high	Neither high nor low	Strongly agreed	Strongly agreed	Strongly agreed	Strongly agreed	Strongly agreed	Strongly agreed	Strongly agreed	Strongly agreed	Strongly agreed	Strongly agreed	Strongly agreed	Strongly agreed	Strongly agreed	Strongly agreed	Strongly agreed	Strongly agreed	Strongly agreed
physician	67	Male	Specialist	38	Capital city (Dhaka)	Neither high nor low	Very low	Strongly agreed	Strongly agreed	Strongly agreed	Strongly agreed	Strongly agreed	Strongly agreed	Strongly agreed	Strongly agreed	Strongly agreed	Strongly agreed	Strongly agreed	Strongly agreed	Strongly agreed	Strongly agreed	Strongly agreed	Strongly agreed	Strongly agreed
physician	38	Male	Medical Officer	13	Capital city (Dhaka)	Very low	Very low	Strongly agreed	Strongly agreed	Strongly agreed	Strongly agreed	Strongly agreed	Strongly agreed	Strongly agreed	Strongly agreed	Strongly agreed	Strongly agreed	Strongly agreed	Strongly agreed	Strongly agreed	Strongly agreed	Strongly agreed	Strongly agreed	Strongly agreed
physician	38	Male	Specialist	12	Capital city (Dhaka)	Very low	Neither high nor low	Strongly agreed	Strongly agreed	Strongly agreed	Strongly agreed	Strongly agreed	Strongly agreed	Strongly agreed	Strongly agreed	Strongly agreed	Strongly agreed	Strongly agreed	Strongly agreed	Strongly agreed	Strongly agreed	Strongly agreed	Strongly agreed	Strongly agreed
physician	40	Male	Junior Consultant	14	Capital city (Dhaka)	Neither high nor low	Slightly low	Slightly disagree	Slightly disagree	Strongly agreed	Strongly agreed	Strongly agreed	Slightly disagree	Neither disagree nor agree	Neither disagree nor agree	Strongly agreed	Strongly agreed	Strongly agreed	Strongly agreed	Strongly agreed	Strongly agreed	Strongly agreed	Strongly agreed	Strongly agreed
physician	51	Male	Consultant	19	Capital city (Dhaka)	Very low	Very low	Strongly agreed	Strongly agreed	Strongly agreed	Strongly agreed	Strongly agreed	Neither disagree nor agree	Neither disagree nor agree	Strongly agreed	Strongly agreed	Strongly agreed	Strongly agreed	Strongly agreed	Strongly agreed	Strongly agreed	Strongly agreed	Strongly agreed	Strongly agreed
physician	39	Male	Specialist	16	Capital city (Dhaka)	Very low	Slightly low	Slightly disagree	Slightly disagree	Strongly agreed	Strongly agreed	Strongly agreed	Strongly agreed	Strongly agreed	Neither disagree nor agree	Strongly agreed	Strongly agreed	Strongly agreed	Strongly agreed	Strongly agreed	Strongly agreed	Strongly agreed	Strongly agreed	Strongly agreed
physician	43	Male	Specialist	18	Capital city (Dhaka)	Slightly low	Slightly low	Slightly disagree	Slightly agree	Slightly agree	Strongly agreed	Slightly agree	Strongly agreed	Neither disagree nor agree	Slightly agree	Strongly agreed	Strongly agreed	Strongly agreed	Strongly agreed	Strongly agreed	Strongly agreed	Strongly agreed	Strongly agreed	Slightly agree
physician	43	Female	Specialist	19	Capital city (Dhaka)	Very low	Very low	Slightly agree	Slightly agree	Strongly agreed	Strongly agreed	Strongly agreed	Strongly agreed	Strongly agreed	Strongly agreed	Strongly agreed	Strongly agreed	Strongly agreed	Strongly agreed	Strongly agreed	Strongly agreed	Strongly agreed	Strongly agreed	Strongly agreed
physician	44	Male	Consultant	18	Capital city (Dhaka)	Very low	Very low	Strongly agreed	Strongly agreed	Strongly agreed	Strongly agreed	Strongly agreed	Strongly agreed	Strongly agreed	Strongly agreed	Strongly agreed	Strongly agreed	Strongly agreed	Strongly agreed	Strongly agreed	Strongly agreed	Strongly agreed	Strongly agreed	Strongly agreed
physician	44	Female	Specialist	17	Capital city (Dhaka)	Neither high nor low	Very low	Strongly agreed	Strongly agreed	Strongly agreed	Strongly agreed	Strongly agreed	Strongly agreed	Strongly agreed	Strongly agreed	Strongly agreed	Strongly agreed	Strongly agreed	Strongly agreed	Strongly agreed	Strongly agreed	Strongly agreed	Strongly agreed	Strongly agreed
physician	43	Female	Consultant	17	Capital city (Dhaka)	Neither high nor low	Slightly low	Neither disagree nor agree	Slightly disagree	Strongly agreed	Strongly agreed	Strongly agreed	Neither disagree nor agree	Neither disagree nor agree	Neither disagree nor agree	Strongly agreed	Strongly agreed	Strongly agreed	Strongly agreed	Strongly agreed	Strongly agreed	Strongly agreed	Strongly agreed	Strongly agreed
physician	44	Male	Consultant	18	Capital city (Dhaka)	Neither high nor low	Very low	Strongly agreed	Strongly agreed	Strongly agreed	Strongly agreed	Strongly agreed	Strongly agreed	Strongly agreed	Strongly agreed	Strongly agreed	Strongly agreed	Strongly agreed	Strongly agreed	Strongly agreed	Strongly agreed	Strongly agreed	Strongly agreed	Strongly agreed
physician	39	Male	Specialist	18	Capital city (Dhaka)	Neither high nor low	Very low	Strongly agreed	Strongly agreed	Strongly agreed	Strongly agreed	Strongly agreed	Strongly agreed	Strongly agreed	Strongly agreed	Strongly agreed	Strongly agreed	Strongly agreed	Strongly agreed	Strongly agreed	Strongly agreed	Strongly agreed	Strongly agreed	Strongly agreed
physician	30	Female	Medical Officer	5	District	Neither high nor low	Slightly low	Strongly agreed	Strongly agreed	Strongly agreed	Strongly agreed	Strongly agreed	Strongly agreed	Strongly agreed	Strongly agreed	Strongly agreed	Strongly agreed	Strongly agreed	Strongly agreed	Strongly agreed	Strongly agreed	Strongly agreed	Strongly agreed	Strongly agreed
physician	33	Male	Medical Officer	6	Upazila and below	Neither high nor low	Neither high nor low	Strongly agreed	Strongly agreed	Strongly agreed	Strongly agreed	Strongly agreed	Strongly agreed	Strongly agreed	Strongly agreed	Strongly agreed	Strongly agreed	Strongly agreed	Strongly agreed	Strongly agreed	Strongly agreed	Strongly agreed	Strongly agreed	Strongly agreed
physician	33	Female	Medical Officer	9	Capital city (Dhaka)	Neither high nor low	Very low	Slightly agree	Slightly agree	Strongly agreed	Strongly agreed	Strongly agreed	Strongly agreed	Neither disagree nor agree	Neither disagree nor agree	Strongly agreed	Strongly agreed	Strongly agreed	Strongly agreed	Strongly agreed	Strongly agreed	Strongly agreed	Strongly agreed	Strongly agreed
physician	63	Male	Specialist	30	District	Slightly low	Neither high nor low	Slightly disagree	Slightly disagree	Strongly agreed	Strongly agreed	Strongly agreed	Strongly agreed	Strongly agreed	Strongly agreed	Strongly agreed	Strongly agreed	Strongly agreed	Strongly agreed	Strongly agreed	Strongly agreed	Strongly agreed	Strongly agreed	Strongly agreed
physician	55	Male	Specialist	29	Capital city (Dhaka)	Neither high nor low	Neither high nor low	Strongly agreed	Strongly agreed	Strongly agreed	Strongly agreed	Strongly agreed	Strongly agreed	Strongly agreed	Strongly agreed	Strongly agreed	Strongly agreed	Strongly agreed	Strongly agreed	Strongly agreed	Strongly agreed	Strongly agreed	Strongly agreed	Strongly agreed
physician	45	Male	Consultant	17	District	Neither high nor low	Slightly low	Slightly agree	Slightly agree	Strongly agreed	Strongly agreed	Strongly agreed	Strongly agreed	Neither disagree nor agree	Strongly agreed	Strongly agreed	Strongly agreed	Strongly agreed	Strongly agreed	Strongly agreed	Strongly agreed	Strongly agreed	Strongly agreed	Strongly agreed
physician	46	Male	Medical Officer	18	Capital city (Dhaka)	Very low	Very low	Strongly agreed	Strongly agreed	Strongly agreed	Strongly agreed	Strongly agreed	Strongly agreed	Strongly agreed	Strongly agreed	Strongly agreed	Strongly agreed	Strongly agreed	Strongly agreed	Strongly agreed	Strongly agreed	Strongly agreed	Strongly agreed	Strongly agreed
physician	49	Female	Specialist	19	Capital city (Dhaka)	Neither high nor low	Neither high nor low	Slightly disagree	Slightly disagree	Strongly agreed	Strongly agreed	Strongly agreed	Neither disagree nor agree	Slightly agree	Strongly agreed	Strongly agreed	Strongly agreed	Strongly agreed	Strongly agreed	Strongly agreed	Strongly agreed	Strongly agreed	Strongly agreed	Strongly agreed
physician	53	Male	Specialist	21	Other divisional city	Neither high nor low	Neither high nor low	Slightly disagree	Slightly disagree	Strongly agreed	Strongly agreed	Strongly agreed	Strongly agreed	Strongly agreed	Strongly agreed	Strongly agreed	Strongly agreed	Strongly agreed	Strongly agreed	Strongly agreed	Strongly agreed	Strongly agreed	Strongly agreed	Strongly agreed
physician	45	Male	Medical Officer	18	District	Very low	Very low	Strongly agreed	Strongly agreed	Strongly agreed	Strongly agreed	Strongly agreed	Strongly agreed	Strongly agreed	Strongly agreed	Strongly agreed	Strongly agreed	Strongly agreed	Strongly agreed	Strongly agreed	Strongly agreed	Strongly agreed	Strongly agreed	Strongly agreed
physician	56	Female	Specialist	24	Capital city (Dhaka)	Neither high nor low	Slightly low	Slightly agree	Slightly agree	Strongly agreed	Strongly agreed	Strongly agreed	Strongly agreed	Strongly agreed	Strongly agreed	Strongly agreed	Strongly agreed	Strongly agreed	Strongly agreed	Strongly agreed	Strongly agreed	Strongly agreed	Strongly agreed	Strongly agreed
physician	55	Male	Specialist	21	Upazila and below	Very low	Very low	Strongly agreed	Strongly agreed	Strongly agreed	Slightly agree	Slightly agree	Strongly agreed	Strongly agreed	Strongly agreed	Strongly agreed	Strongly agreed	Strongly agreed	Strongly agreed	Strongly agreed	Strongly agreed	Slightly agree	Slightly agree	Strongly agreed
physician	65	Male	Specialist	33	District	Very low	Very low	Strongly agreed	Strongly agreed	Strongly agreed	Strongly agreed	Strongly agreed	Strongly agreed	Strongly agreed	Slightly agree	Slightly agree	Slightly agree	Strongly agreed	Strongly agreed	Strongly agreed	Strongly agreed	Strongly agreed	Strongly agreed	Strongly agreed
physician	59	Female	Consultant	32	Other divisional city	Slightly low	Neither high nor low	Slightly disagree	Slightly disagree	Strongly agreed	Strongly agreed	Strongly agreed	Neither disagree nor agree	Slightly disagree	Neither disagree nor agree	Slightly disagree	Slightly disagree	Slightly agree	Strongly agreed	Strongly agreed	Strongly agreed	Strongly agreed	Strongly agreed	Strongly agreed
physician	31	Male	Medical Officer	6	Upazila and below	Very low	Very low	Slightly agree	Slightly agree	Strongly agreed	Strongly agreed	Strongly agreed	Strongly agreed	Strongly agreed	Strongly agreed	Strongly agreed	Strongly agreed	Strongly agreed	Strongly agreed	Strongly agreed	Strongly agreed	Strongly agreed	Strongly agreed	Strongly agreed
physician	29	Female	Medical Officer	4	Other divisional city	Very low	Very low	Strongly agreed	Strongly agreed	Strongly agreed	Strongly agreed	Strongly agreed	Strongly agreed	Strongly agreed	Strongly agreed	Strongly agreed	Strongly agreed	Strongly agreed	Strongly agreed	Strongly agreed	Strongly agreed	Strongly agreed	Strongly agreed	Strongly agreed
physician	37	Female	Junior Consultant	11	District	Very low	Very low	Slightly disagree	Slightly disagree	Strongly agreed	Strongly agreed	Strongly agreed	Neither disagree nor agree	Neither disagree nor agree	Neither disagree nor agree	Strongly agreed	Strongly agreed	Strongly agreed	Strongly agreed	Strongly agreed	Strongly agreed	Strongly agreed	Strongly agreed	Strongly agreed
physician	39	Male	Consultant	14	Capital city (Dhaka)	Very low	Very low	Neither disagree nor agree	Neither disagree nor agree	Strongly agreed	Strongly agreed	Strongly agreed	Neither disagree nor agree	Neither disagree nor agree	Neither disagree nor agree	Strongly agreed	Strongly agreed	Strongly agreed	Strongly agreed	Strongly agreed	Strongly agreed	Strongly agreed	Strongly agreed	Strongly agreed
physician	44	Male	Specialist	19	Other divisional city	Slightly low	Slightly low	Slightly agree	Slightly agree	Strongly agreed	Strongly agreed	Strongly agreed	Slightly agree	Slightly agree	Strongly agreed	Strongly agreed	Strongly agreed	Strongly agreed	Strongly agreed	Strongly agreed	Strongly agreed	Strongly agreed	Strongly agreed	Strongly agreed
physician	55	Male	Specialist	19	Capital city (Dhaka)	Neither high nor low	Neither high nor low	Strongly agreed	Strongly agreed	Strongly agreed	Strongly agreed	Strongly agreed	Strongly agreed	Strongly agreed	Strongly agreed	Strongly agreed	Strongly agreed	Strongly agreed	Strongly agreed	Strongly agreed	Strongly agreed	Strongly agreed	Strongly agreed	Strongly agreed
physician	56	Female	Specialist	19	Capital city (Dhaka)	Neither high nor low	Neither high nor low	Strongly agreed	Strongly agreed	Strongly agreed	Strongly agreed	Strongly agreed	Strongly agreed	Strongly agreed	Strongly agreed	Strongly agreed	Strongly agreed	Strongly agreed	Strongly agreed	Strongly agreed	Strongly agreed	Strongly agreed	Strongly agreed	Strongly agreed
physician	43	Male	Specialist	18	Other divisional city	Very low	Very low	Slightly disagree	Strongly agreed	Strongly agreed	Strongly agreed	Strongly agreed	Strongly agreed	Strongly agreed	Strongly agreed	Strongly agreed	Strongly agreed	Strongly agreed	Strongly agreed	Strongly agreed	Strongly agreed	Strongly agreed	Strongly agreed	Strongly agreed
physician	46	Female	Specialist	19	District	Neither high nor low	Slightly low	Slightly disagree	Slightly disagree	Strongly agreed	Strongly agreed	Strongly agreed	Neither disagree nor agree	Neither disagree nor agree	Slightly agree	Strongly agreed	Strongly agreed	Strongly agreed	Strongly agreed	Strongly agreed	Strongly agreed	Strongly agreed	Strongly agreed	Strongly agreed
physician	48	Female	Specialist	19	Capital city (Dhaka)	Very low	Very low	Slightly agree	Strongly agreed	Strongly agreed	Strongly agreed	Strongly agreed	Strongly agreed	Strongly agreed	Neither disagree nor agree	Strongly agreed	Strongly agreed	Strongly agreed	Strongly agreed	Strongly agreed	Strongly agreed	Strongly agreed	Strongly agreed	Strongly agreed
physician	50	Male	Specialist	22	Capital city (Dhaka)	Very low	Very low	Strongly agreed	Strongly agreed	Strongly agreed	Strongly agreed	Strongly agreed	Strongly agreed	Strongly agreed	Strongly agreed	Strongly agreed	Strongly agreed	Strongly agreed	Strongly agreed	Strongly agreed	Strongly agreed	Strongly agreed	Strongly agreed	Strongly agreed
physician	55	Male	Consultant	24	Capital city (Dhaka)	Slightly low	Slightly low	Neither disagree nor agree	Neither disagree nor agree	Strongly agreed	Strongly agreed	Strongly agreed	Neither disagree nor agree	Neither disagree nor agree	Neither disagree nor agree	Strongly agreed	Strongly agreed	Strongly agreed	Strongly agreed	Strongly agreed	Strongly agreed	Strongly agreed	Strongly agreed	Strongly agreed
physician	28	Female	Medical Officer	3	District	Very low	Very low	Neither disagree nor agree	Neither disagree nor agree	Strongly agreed	Strongly agreed	Strongly agreed	Strongly agreed	Strongly agreed	Strongly agreed	Strongly agreed	Strongly agreed	Strongly agreed	Strongly agreed	Strongly agreed	Strongly agreed	Strongly agreed	Strongly agreed	Strongly agreed
physician	34	Male	Medical Officer	7	Other divisional city	Slightly low	Slightly low	Strongly agreed	Strongly agreed	Strongly agreed	Strongly agreed	Strongly agreed	Strongly agreed	Strongly agreed	Slightly agree	Strongly agreed	Slightly agree	Strongly agreed	Strongly agreed	Strongly agreed	Strongly agreed	Strongly agreed	Strongly agreed	Strongly agreed
physician	35	Male	Specialist	10	Capital city (Dhaka)	Very low	Very low	Slightly agree	Slightly agree	Strongly agreed	Strongly agreed	Strongly agreed	Slightly agree	Strongly agreed	Strongly agreed	Strongly agreed	Strongly agreed	Strongly agreed	Strongly agreed	Strongly agreed	Strongly agreed	Strongly agreed	Strongly agreed	Strongly agreed
physician	35	Male	Medical Officer	10	Capital city (Dhaka)	Neither high nor low	Neither high nor low	Slightly agree	Strongly agreed	Strongly agreed	Strongly agreed	Strongly agreed	Strongly agreed	Strongly agreed	Strongly agreed	Strongly agreed	Strongly agreed	Strongly agreed	Strongly agreed	Strongly agreed	Strongly agreed	Strongly agreed	Strongly agreed	Strongly agreed
physician	36	Male	Medical Officer	10	Other divisional city	Slightly low	Slightly low	Slightly agree	Slightly agree	Strongly agreed	Strongly agreed	Strongly agreed	Strongly agreed	Strongly agreed	Strongly agreed	Strongly agreed	Strongly agreed	Strongly agreed	Strongly agreed	Strongly agreed	Strongly agreed	Strongly agreed	Strongly agreed	Strongly agreed
physician	45	Female	Consultant	18	Capital city (Dhaka)	Slightly low	Slightly low	Slightly agree	Strongly agreed	Strongly agreed	Strongly agreed	Strongly agreed	Strongly agreed	Strongly agreed	Strongly agreed	Strongly agreed	Strongly agreed	Strongly agreed	Strongly agreed	Strongly agreed	Strongly agreed	Strongly agreed	Strongly agreed	Strongly agreed
physician	33	Male	Medical Officer	8	Upazila and below	Very low	Very low	Slightly agree	Strongly agreed	Strongly agreed	Strongly agreed	Strongly agreed	Strongly agreed	Strongly agreed	Strongly agreed	Strongly agreed	Strongly agreed	Strongly agreed	Strongly agreed	Strongly agreed	Strongly agreed	Strongly agreed	Strongly agreed	Strongly agreed
physician	36	Male	Medical Officer	10	Other divisional city	Very low	Very low	Strongly agreed	Strongly agreed	Strongly agreed	Strongly agreed	Strongly agreed	Strongly agreed	Strongly agreed	Strongly agreed	Strongly agreed	Strongly agreed	Strongly agreed	Strongly agreed	Strongly agreed	Strongly agreed	Strongly agreed	Strongly agreed	Strongly agreed
physician	36	Male	Medical Officer	10	Other divisional city	Neither high nor low	Slightly low	Strongly agreed	Strongly agreed	Strongly agreed	Strongly agreed	Strongly agreed	Strongly agreed	Strongly agreed	Strongly agreed	Strongly agreed	Strongly agreed	Strongly agreed	Strongly agreed	Strongly agreed	Strongly agreed	Strongly agreed	Strongly agreed	Strongly agreed
physician	38	Male	Medical Officer	11	Other divisional city	Neither high nor low	Slightly low	Strongly agreed	Strongly agreed	Strongly agreed	Strongly agreed	Strongly agreed	Strongly agreed	Strongly agreed	Strongly agreed	Strongly agreed	Strongly agreed	Strongly agreed	Strongly agreed	Strongly agreed	Strongly agreed	Strongly agreed	Strongly agreed	Strongly agreed
physician	44	Male	Medical Officer	18	Upazila and below	Slightly low	Slightly low	Strongly agreed	Strongly agreed	Strongly agreed	Strongly agreed	Strongly agreed	Strongly agreed	Strongly agreed	Strongly agreed	Strongly agreed	Strongly agreed	Strongly agreed	Strongly agreed	Strongly agreed	Strongly agreed	Strongly agreed	Strongly agreed	Strongly agreed
physician	29	Male	Medical Officer	2	District	Very low	Very low	Strongly agreed	Strongly agreed	Strongly agreed	Strongly agreed	Strongly agreed	Strongly agreed	Strongly agreed	Strongly agreed	Strongly agreed	Strongly agreed	Strongly agreed	Strongly agreed	Strongly agreed	Strongly agreed	Strongly agreed	Strongly agreed	Strongly agreed
physician	43	Male	Medical Officer	17	Capital city (Dhaka)	Neither high nor low	Slightly low	Strongly agreed	Strongly agreed	Strongly agreed	Strongly agreed	Strongly agreed	Strongly agreed	Strongly agreed	Strongly agreed	Strongly agreed	Strongly agreed	Strongly agreed	Strongly agreed	Strongly agreed	Strongly agreed	Strongly agreed	Strongly agreed	Strongly agreed
physician	60	Male	Specialist	31	Capital city (Dhaka)	Very low	Very low	Strongly agreed	Strongly agreed	Strongly agreed	Strongly agreed	Strongly agreed	Strongly agreed	Strongly agreed	Strongly agreed	Strongly agreed	Strongly agreed	Strongly agreed	Strongly agreed	Strongly agreed	Strongly agreed	Strongly agreed	Strongly agreed	Strongly agreed
physician	29	Male	Medical Officer	3	Other divisional city	Neither high nor low	Neither high nor low	Strongly agreed	Strongly agreed	Strongly agreed	Strongly agreed	Strongly agreed	Strongly agreed	Strongly agreed	Strongly agreed	Strongly agreed	Strongly agreed	Strongly agreed	Strongly agreed	Strongly agreed	Strongly agreed	Strongly agreed	Strongly agreed	Strongly agreed
physician	55	Male	Consultant	20	Other divisional city	Very low	Very low	Strongly agreed	Strongly agreed	Strongly agreed	Strongly agreed	Strongly agreed	Strongly agreed	Strongly agreed	Strongly agreed	Strongly agreed	Strongly agreed	Strongly agreed	Strongly agreed	Strongly agreed	Strongly agreed	Strongly agreed	Strongly agreed	Strongly agreed
physician	28	Male	Medical Officer	3	Capital city (Dhaka)	Very low	Very low	Neither disagree nor agree	Neither disagree nor agree	Strongly agreed	Strongly agreed	Strongly agreed	Strongly agreed	Strongly agreed	Neither disagree nor agree	Strongly agreed	Strongly agreed	Strongly agreed	Strongly agreed	Strongly agreed	Strongly agreed	Strongly agreed	Strongly agreed	Strongly agreed
physician	44	Male	Specialist	18	Capital city (Dhaka)	Very low	Very low	Strongly agreed	Strongly agreed	Strongly agreed	Strongly agreed	Strongly agreed	Strongly agreed	Strongly agreed	Strongly agreed	Strongly agreed	Strongly agreed	Strongly agreed	Strongly agreed	Strongly agreed	Strongly agreed	Strongly agreed	Strongly agreed	Strongly agreed
physician	33	Male	Medical Officer	8	District	Very low	Very low	Strongly agreed	Strongly agreed	Strongly agreed	Strongly agreed	Strongly agreed	Strongly agreed	Strongly agreed	Strongly agreed	Strongly agreed	Strongly agreed	Strongly agreed	Strongly agreed	Strongly agreed	Strongly agreed	Strongly agreed	Strongly agreed	Strongly agreed
physician	45	Male	Specialist	18	District	Very low	Very low	Strongly agreed	Strongly agreed	Strongly agreed	Strongly agreed	Strongly agreed	Strongly agreed	Strongly agreed	Strongly agreed	Strongly agreed	Strongly agreed	Strongly agreed	Strongly agreed	Strongly agreed	Strongly agreed	Strongly agreed	Strongly agreed	Strongly agreed
physician	37	Male	Consultant	12	District	Very low	Very low	Strongly agreed	Strongly agreed	Strongly agreed	Strongly agreed	Strongly agreed	Strongly agreed	Strongly agreed	Strongly agreed	Strongly agreed	Strongly agreed	Strongly agreed	Strongly agreed	Strongly agreed	Strongly agreed	Strongly agreed	Strongly agreed	Strongly agreed
physician	44	Male	Consultant	18	District	Very low	Very low	Strongly agreed	Strongly agreed	Strongly agreed	Strongly agreed	Strongly agreed	Strongly agreed	Strongly agreed	Strongly agreed	Strongly agreed	Strongly agreed	Strongly agreed	Strongly agreed	Strongly agreed	Strongly agreed	Strongly agreed	Strongly agreed	Strongly agreed
physician	38	Male	Consultant	14	District	Slightly low	Slightly low	Slightly agree	Slightly agree	Strongly agreed	Slightly agree	Strongly agreed	Slightly agree	Slightly agree	Neither disagree nor agree	Strongly agreed	Strongly agreed	Strongly agreed	Strongly agreed	Strongly agreed	Strongly agreed	Strongly agreed	Strongly agreed	Strongly agreed
physician	49	Male	Specialist	22	District	Very low	Neither high nor low	Slightly agree	Slightly agree	Strongly agreed	Strongly agreed	Strongly agreed	Strongly agreed	Strongly agreed	Strongly agreed	Strongly agreed	Strongly agreed	Strongly agreed	Strongly agreed	Strongly agreed	Strongly agreed	Strongly agreed	Strongly agreed	Strongly agreed
physician	33	Male	Medical Officer	8	District	Very low	Very low	Strongly agreed	Slightly agree	Strongly agreed	Strongly agreed	Strongly agreed	Strongly agreed	Strongly agreed	Strongly agreed	Strongly agreed	Strongly agreed	Strongly agreed	Strongly agreed	Strongly agreed	Strongly agreed	Strongly agreed	Strongly agreed	Strongly agreed
physician	25	Male	Medical Officer	2	Other divisional city	Slightly low	Slightly low	Slightly agree	Slightly agree	Slightly agree	Slightly agree	Slightly agree	Slightly agree	Slightly agree	Slightly agree	Slightly agree	Slightly agree	Slightly agree	Slightly agree	Slightly agree	Slightly agree	Slightly agree	Slightly agree	Slightly agree
physician	36	Male	Specialist	10	Capital city (Dhaka)	Neither high nor low	Neither high nor low	Strongly agreed	Slightly agree	Strongly agreed	Strongly agreed	Strongly agreed	Strongly agreed	Strongly agreed	Strongly agreed	Strongly agreed	Strongly agreed	Strongly agreed	Strongly agreed	Strongly agreed	Slightly agree	Strongly agreed	Strongly agreed	Strongly agreed
physician	55	Female	Specialist	29	Capital city (Dhaka)	Neither high nor low	Slightly low	Strongly agreed	Strongly agreed	Strongly agreed	Strongly agreed	Strongly agreed	Strongly agreed	Slightly agree	Slightly agree	Slightly agree	Strongly agreed	Strongly agreed	Strongly agreed	Strongly agreed	Strongly agreed	Strongly agreed	Strongly agreed	Strongly agreed
physician	39	Female	Specialist	14	District	Slightly low	Slightly low	Strongly agreed	Strongly agreed	Strongly agreed	Strongly agreed	Strongly agreed	Strongly agreed	Strongly agreed	Strongly agreed	Strongly agreed	Strongly agreed	Strongly agreed	Strongly agreed	Strongly agreed	Strongly agreed	Strongly agreed	Strongly agreed	Strongly agreed
physician	27	Female	Medical Officer	3	Capital city (Dhaka)	Neither high nor low	Neither high nor low	Slightly agree	Slightly agree	Slightly agree	Slightly agree	Strongly agreed	Slightly agree	Slightly agree	Slightly agree	Slightly agree	Slightly agree	Strongly agreed	Slightly agree	Slightly agree	Slightly agree	Slightly agree	Slightly agree	Slightly agree
physician	52	Male	Specialist	23	Other divisional city	Neither high nor low	Slightly low	Slightly agree	Slightly agree	Strongly agreed	Strongly agreed	Strongly agreed	Strongly agreed	Strongly agreed	Strongly agreed	Strongly agreed	Strongly agreed	Strongly agreed	Strongly agreed	Strongly agreed	Strongly agreed	Strongly agreed	Strongly agreed	Strongly agreed
physician	48	Male	Consultant	23	Other divisional city	Neither high nor low	Slightly low	Strongly agreed	Slightly agree	Strongly agreed	Strongly agreed	Strongly agreed	Strongly agreed	Slightly agree	Slightly agree	Slightly agree	Slightly agree	Slightly agree	Slightly agree	Slightly agree	Strongly agreed	Strongly agreed	Strongly agreed	Strongly agreed
physician	34	Male	Medical Officer	8	Upazila and below	Very low	Very low	Strongly agreed	Strongly agreed	Strongly agreed	Strongly agreed	Strongly agreed	Strongly agreed	Strongly agreed	Neither disagree nor agree	Strongly agreed	Strongly agreed	Strongly agreed	Strongly agreed	Strongly agreed	Strongly agreed	Strongly agreed	Strongly agreed	Strongly agreed
physician	56	Male	Specialist	28	Other divisional city	Neither high nor low	Neither high nor low	Strongly agreed	Slightly agree	Strongly agreed	Slightly agree	Strongly agreed	Slightly agree	Slightly agree	Strongly agreed	Strongly agreed	Strongly agreed	Strongly agreed	Strongly agreed	Strongly agreed	Strongly agreed	Strongly agreed	Strongly agreed	Strongly agreed
physician	45	Male	Consultant	19	Capital city (Dhaka)	Neither high nor low	Slightly low	Strongly agreed	Strongly agreed	Strongly agreed	Strongly agreed	Strongly agreed	Strongly agreed	Strongly agreed	Strongly agreed	Strongly agreed	Strongly agreed	Strongly agreed	Strongly agreed	Strongly agreed	Strongly agreed	Strongly agreed	Strongly agreed	Strongly agreed
physician	48	Male	Consultant	19	District	Neither high nor low	Neither high nor low	Slightly agree	Slightly agree	Strongly agreed	Strongly agreed	Strongly agreed	Strongly agreed	Strongly agreed	Strongly agreed	Strongly agreed	Strongly agreed	Strongly agreed	Strongly agreed	Strongly agreed	Strongly agreed	Strongly agreed	Strongly agreed	Strongly agreed
physician	44	Male	Specialist	19	Capital city (Dhaka)	Neither high nor low	Neither high nor low	Slightly disagree	Slightly disagree	Strongly agreed	Strongly agreed	Strongly agreed	Slightly disagree	Slightly agree	Slightly agree	Strongly agreed	Strongly agreed	Strongly agreed	Strongly agreed	Strongly agreed	Strongly agreed	Strongly agreed	Strongly agreed	Strongly agreed
physician	43	Male	Consultant	18	Capital city (Dhaka)	Slightly low	Neither high nor low	Slightly disagree	Slightly disagree	Strongly agreed	Strongly agreed	Strongly agreed	Slightly disagree	Neither disagree nor agree	Neither disagree nor agree	Slightly disagree	Slightly agree	Slightly disagree	Slightly agree	Strongly agreed	Strongly agreed	Strongly agreed	Strongly agreed	Strongly agreed
physician	33	Male	Medical Officer	6	Capital city (Dhaka)	Very low	Very low	Strongly agreed	Strongly agreed	Strongly agreed	Strongly agreed	Strongly agreed	Strongly agreed	Strongly agreed	Strongly agreed	Strongly agreed	Strongly agreed	Strongly agreed	Strongly agreed	Strongly agreed	Strongly agreed	Strongly agreed	Strongly agreed	Strongly agreed
physician	29	Male	Medical Officer	3	Capital city (Dhaka)	Slightly low	Neither high nor low	Neither disagree nor agree	Neither disagree nor agree	Strongly agreed	Slightly agree	Strongly agreed	Slightly agree	Slightly agree	Strongly agreed	Strongly agreed	Strongly agreed	Strongly agreed	Strongly agreed	Strongly agreed	Strongly agreed	Slightly agree	Slightly agree	Strongly agreed
physician	60	Male	Specialist	30	District	Slightly high	Very high	Slightly agree	Neither disagree nor agree	Slightly agree	Slightly agree	Slightly agree	Strongly agreed	Strongly agreed	Strongly agreed	Strongly agreed	Strongly agreed	Slightly agree	Strongly agreed	Strongly agreed	Slightly agree	Strongly agreed	Slightly agree	Slightly agree
physician	60	Male	Specialist	30	District	Neither high nor low	Neither high nor low	Slightly agree	Slightly agree	Strongly agreed	Slightly agree	Strongly agreed	Strongly agreed	Strongly agreed	Strongly agreed	Strongly agreed	Strongly agreed	Strongly agreed	Strongly agreed	Strongly agreed	Slightly agree	Slightly agree	Slightly agree	Slightly agree
physician	50	Male	Specialist	20	District	Slightly low	Very low	Slightly agree	Slightly agree	Slightly agree	Slightly agree	Slightly agree	Slightly agree	Slightly agree	Slightly agree	Slightly agree	Slightly agree	Slightly agree	Slightly agree	Slightly agree	Strongly agreed	Slightly agree	Slightly agree	Slightly agree
physician	35	Male	Junior Consultant	5	District	Very low	Very low	Strongly agreed	Strongly agreed	Strongly agreed	Strongly agreed	Strongly agreed	Strongly agreed	Strongly agreed	Strongly agreed	Strongly agreed	Strongly agreed	Strongly agreed	Strongly agreed	Strongly agreed	Strongly agreed	Strongly agreed	Strongly agreed	Strongly agreed
physician	62	Male	Specialist	35	District	Neither high nor low	Neither high nor low	Slightly agree	Slightly agree	Strongly agreed	Strongly agreed	Strongly agreed	Slightly agree	Slightly agree	Slightly agree	Slightly agree	Slightly agree	Strongly agreed	Slightly agree	Strongly agreed	Strongly agreed	Strongly agreed	Strongly agreed	Strongly agreed
physician	48	Male	Specialist	15	District	Slightly low	Slightly low	Slightly agree	Slightly agree	Strongly agreed	Strongly agreed	Strongly agreed	Slightly agree	Slightly agree	Slightly agree	Slightly agree	Strongly agreed	Strongly agreed	Strongly agreed	Strongly agreed	Strongly agreed	Slightly agree	Strongly agreed	Strongly agreed
physician	55	Female	Specialist	30	Other divisional city	Very low	Very low	Slightly agree	Slightly agree	Strongly agreed	Strongly agreed	Strongly agreed	Strongly agreed	Strongly agreed	Strongly agreed	Strongly agreed	Strongly agreed	Strongly agreed	Strongly agreed	Strongly agreed	Strongly agreed	Strongly agreed	Strongly agreed	Strongly agreed
physician	33	Male	Medical Officer	8	Upazila and below	Neither high nor low	Neither high nor low	Strongly agreed	Slightly agree	Strongly agreed	Strongly agreed	Strongly agreed	Strongly agreed	Strongly agreed	Strongly agreed	Strongly agreed	Strongly agreed	Strongly agreed	Strongly agreed	Strongly agreed	Strongly agreed	Strongly agreed	Strongly agreed	Strongly agreed
physician	43	Male	Specialist	12	Capital city (Dhaka)	Slightly low	Very low	Slightly agree	Slightly agree	Strongly agreed	Strongly agreed	Slightly agree	Slightly agree	Strongly agreed	Strongly agreed	Strongly agreed	Strongly agreed	Strongly agreed	Strongly agreed	Strongly agreed	Strongly agreed	Strongly agreed	Strongly agreed	Strongly agreed
physician	61	Male	Specialist	31	Capital city (Dhaka)	Slightly low	Slightly low	Strongly agreed	Slightly agree	Strongly agreed	Strongly agreed	Strongly agreed	Strongly agreed	Strongly agreed	Strongly agreed	Strongly agreed	Strongly agreed	Strongly agreed	Strongly agreed	Strongly agreed	Strongly agreed	Strongly agreed	Strongly agreed	Strongly agreed
physician	36	Female	Consultant	11	District	Very low	Very low	Strongly agreed	Strongly agreed	Strongly agreed	Strongly agreed	Strongly agreed	Strongly agreed	Strongly agreed	Strongly agreed	Strongly agreed	Strongly agreed	Strongly agreed	Strongly agreed	Strongly agreed	Strongly agreed	Strongly agreed	Strongly agreed	Strongly agreed
physician	44	Prefer not to say	Medical Officer	19	Upazila and below	Slightly low	Slightly low	Slightly disagree	Slightly disagree	Strongly agreed	Strongly agreed	Strongly agreed	Slightly disagree	Neither disagree nor agree	Neither disagree nor agree	Neither disagree nor agree	Strongly agreed	Strongly agreed	Strongly agreed	Strongly agreed	Strongly agreed	Strongly agreed	Strongly agreed	Strongly agreed
physician	56	Male	Specialist	28	Capital city (Dhaka)	Very low	Very low	Slightly agree	Slightly agree	Strongly agreed	Strongly agreed	Strongly agreed	Slightly agree	Slightly agree	Slightly agree	Slightly agree	Slightly agree	Slightly agree	Slightly agree	Slightly agree	Slightly agree	Strongly agreed	Strongly agreed	Strongly agreed
physician	45	Male	Specialist	18	Other divisional city	Neither high nor low	Neither high nor low	Slightly disagree	Slightly disagree	Strongly agreed	Strongly agreed	Strongly agreed	Slightly disagree	Slightly disagree	Slightly disagree	Slightly disagree	Slightly disagree	Strongly agreed	Strongly agreed	Strongly agreed	Strongly agreed	Strongly agreed	Strongly agreed	Strongly agreed
physician	63	Male	Specialist	32	Capital city (Dhaka)	Very low	Very low	Strongly agreed	Strongly agreed	Strongly agreed	Strongly agreed	Strongly agreed	Strongly agreed	Strongly agreed	Strongly agreed	Strongly agreed	Strongly agreed	Strongly agreed	Strongly agreed	Strongly agreed	Strongly agreed	Strongly agreed	Strongly agreed	Strongly agreed
physician	33	Female	Medical Officer	10	Capital city (Dhaka)	Neither high nor low	Neither high nor low	Slightly disagree	Slightly disagree	Strongly agreed	Strongly agreed	Strongly agreed	Strongly agreed	Strongly agreed	Strongly agreed	Strongly agreed	Strongly agreed	Strongly agreed	Strongly agreed	Strongly agreed	Strongly agreed	Strongly agreed	Strongly agreed	Strongly agreed
physician	51	Male	Consultant	24	Capital city (Dhaka)	Very low	Very low	Strongly agreed	Strongly agreed	Strongly agreed	Strongly agreed	Strongly agreed	Strongly agreed	Strongly agreed	Strongly agreed	Strongly agreed	Strongly agreed	Strongly agreed	Strongly agreed	Strongly agreed	Strongly agreed	Strongly agreed	Strongly agreed	Strongly agreed
physician	28	Male	Medical Officer	3	Capital city (Dhaka)	Very low	Very low	Strongly agreed	Strongly agreed	Strongly agreed	Strongly agreed	Strongly agreed	Strongly agreed	Strongly agreed	Strongly agreed	Strongly agreed	Strongly agreed	Strongly agreed	Strongly agreed	Strongly agreed	Strongly agreed	Strongly agreed	Strongly agreed	Strongly agreed
physician	28	Male	Medical Officer	2	Upazila and below	Very low	Very low	Strongly agreed	Strongly agreed	Strongly agreed	Slightly agree	Strongly agreed	Strongly agreed	Strongly agreed	Strongly agreed	Strongly agreed	Strongly agreed	Strongly agreed	Strongly agreed	Slightly agree	Slightly agree	Slightly agree	Slightly agree	Strongly agreed
physician	44	Female	Consultant	19	District	Very low	Very low	Strongly agreed	Strongly agreed	Strongly agreed	Strongly agreed	Strongly agreed	Strongly agreed	Strongly agreed	Strongly agreed	Strongly agreed	Strongly agreed	Strongly agreed	Strongly agreed	Strongly agreed	Strongly agreed	Strongly agreed	Strongly agreed	Strongly agreed
physician	39	Male	Junior Consultant	15	District	Very low	Very low	Strongly agreed	Strongly agreed	Strongly agreed	Strongly agreed	Strongly agreed	Strongly agreed	Strongly agreed	Strongly agreed	Strongly agreed	Strongly agreed	Strongly agreed	Strongly agreed	Strongly agreed	Strongly agreed	Strongly agreed	Strongly agreed	Strongly agreed
physician	27	Male	Medical Officer	2	District	Slightly low	Slightly low	Strongly agreed	Strongly agreed	Strongly agreed	Strongly agreed	Strongly agreed	Strongly agreed	Strongly agreed	Strongly agreed	Strongly agreed	Strongly agreed	Strongly agreed	Strongly agreed	Strongly agreed	Strongly agreed	Strongly agreed	Strongly agreed	Strongly agreed
physician	27	Male	Medical Officer	2	Other divisional city	Slightly low	Slightly low	Strongly agreed	Strongly agreed	Strongly agreed	Strongly agreed	Strongly agreed	Strongly agreed	Strongly agreed	Strongly agreed	Strongly agreed	Strongly agreed	Strongly agreed	Strongly agreed	Strongly agreed	Strongly agreed	Strongly agreed	Strongly agreed	Strongly agreed
physician	28	Male	Medical Officer	2	Upazila and below	Very low	Very low	Slightly agree	Slightly agree	Strongly agreed	Strongly agreed	Strongly agreed	Strongly agreed	Strongly agreed	Strongly agreed	Strongly agreed	Strongly agreed	Strongly agreed	Strongly agreed	Strongly agreed	Strongly agreed	Strongly agreed	Strongly agreed	Strongly agreed
physician	44	Male	Consultant	18	Capital city (Dhaka)	Very low	Very low	Strongly agreed	Strongly agreed	Strongly agreed	Strongly agreed	Strongly agreed	Strongly agreed	Strongly agreed	Strongly agreed	Strongly agreed	Strongly agreed	Strongly agreed	Strongly agreed	Strongly agreed	Strongly agreed	Strongly agreed	Strongly agreed	Strongly agreed
physician	28	Male	Medical Officer	1	Other divisional city	Very low	Very low	Strongly agreed	Strongly agreed	Strongly agreed	Strongly agreed	Strongly agreed	Strongly agreed	Strongly agreed	Strongly agreed	Strongly agreed	Strongly agreed	Strongly agreed	Strongly agreed	Strongly agreed	Strongly agreed	Strongly agreed	Strongly agreed	Strongly agreed
physician	31	Male	Medical Officer	4	Upazila and below	Very low	Very low	Strongly agreed	Strongly agreed	Strongly agreed	Strongly agreed	Strongly agreed	Strongly agreed	Strongly agreed	Strongly agreed	Strongly agreed	Strongly agreed	Strongly agreed	Strongly agreed	Strongly agreed	Strongly agreed	Strongly agreed	Strongly agreed	Strongly agreed
physician	43	Male	Consultant	16	Capital city (Dhaka)	Very low	Very low	Strongly agreed	Strongly agreed	Strongly agreed	Strongly agreed	Strongly agreed	Strongly agreed	Strongly agreed	Strongly agreed	Strongly agreed	Strongly agreed	Strongly agreed	Strongly agreed	Strongly agreed	Strongly agreed	Strongly agreed	Strongly agreed	Strongly agreed
physician	29	Male	Medical Officer	3	Other divisional city	Very low	Very low	Slightly agree	Slightly agree	Slightly agree	Strongly agreed	Slightly agree	Slightly agree	Neither disagree nor agree	Neither disagree nor agree	Neither disagree nor agree	Strongly agreed	Slightly agree	Strongly agreed	Strongly agreed	Strongly agreed	Strongly agreed	Slightly agree	Strongly agreed
physician	45	Male	Medical Officer	17	Capital city (Dhaka)	Very low	Very low	Strongly agreed	Strongly agreed	Strongly agreed	Strongly agreed	Strongly agreed	Strongly agreed	Strongly agreed	Strongly agreed	Strongly agreed	Strongly agreed	Strongly agreed	Strongly agreed	Strongly agreed	Strongly agreed	Strongly agreed	Strongly agreed	Strongly agreed
physician	47	Male	Specialist	21	Capital city (Dhaka)	Very low	Very low	Strongly agreed	Strongly agreed	Strongly agreed	Strongly agreed	Strongly agreed	Strongly agreed	Strongly agreed	Strongly agreed	Strongly agreed	Strongly agreed	Strongly agreed	Strongly agreed	Strongly agreed	Strongly agreed	Strongly agreed	Strongly agreed	Strongly agreed
physician	35	Male	Medical Officer	20	Upazila and below	Very low	Very low	Strongly agreed	Strongly agreed	Strongly agreed	Strongly agreed	Strongly agreed	Strongly agreed	Strongly agreed	Strongly agreed	Strongly agreed	Strongly agreed	Strongly agreed	Strongly agreed	Strongly agreed	Strongly agreed	Strongly agreed	Strongly agreed	Strongly agreed
physician	45	Male	Medical Officer	20	Capital city (Dhaka)	Very low	Very low	Strongly agreed	Strongly agreed	Strongly agreed	Strongly agreed	Strongly agreed	Strongly agreed	Strongly agreed	Strongly agreed	Strongly agreed	Strongly agreed	Strongly agreed	Strongly agreed	Strongly agreed	Strongly agreed	Strongly agreed	Strongly agreed	Strongly agreed
physician	37	Male	Medical Officer	12	Capital city (Dhaka)	Very low	Very low	Slightly agree	Strongly agreed	Strongly agreed	Strongly agreed	Strongly agreed	Strongly agreed	Strongly agreed	Strongly agreed	Strongly agreed	Strongly agreed	Strongly agreed	Strongly agreed	Strongly agreed	Strongly agreed	Strongly agreed	Strongly agreed	Strongly agreed
physician	26	Male	Medical Officer	1	Capital city (Dhaka)	Very low	Very low	Strongly agreed	Strongly agreed	Strongly agreed	Strongly agreed	Strongly agreed	Strongly agreed	Strongly agreed	Strongly agreed	Strongly agreed	Strongly agreed	Strongly agreed	Strongly agreed	Strongly agreed	Strongly agreed	Strongly agreed	Strongly agreed	Strongly agreed
physician	25	Male	Medical Officer	1	Capital city (Dhaka)	Very low	Very low	Strongly agreed	Strongly agreed	Strongly agreed	Strongly agreed	Strongly agreed	Strongly agreed	Strongly agreed	Strongly agreed	Strongly agreed	Strongly agreed	Strongly agreed	Strongly agreed	Strongly agreed	Strongly agreed	Strongly agreed	Strongly agreed	Strongly agreed
physician	26	Male	Medical Officer	1	Other divisional city	Very low	Very low	Slightly agree	Slightly agree	Strongly agreed	Strongly agreed	Strongly agreed	Slightly agree	Slightly agree	Slightly agree	Slightly agree	Slightly agree	Strongly agreed	Strongly agreed	Strongly agreed	Strongly agreed	Strongly agreed	Strongly agreed	Strongly agreed
physician	28	Male	Medical Officer	2	Capital city (Dhaka)	Very low	Very low	Slightly agree	Slightly agree	Strongly agreed	Slightly agree	Strongly agreed	Strongly agreed	Neither disagree nor agree	Strongly agreed	Strongly agreed	Strongly agreed	Strongly agreed	Strongly agreed	Slightly agree	Strongly agreed	Slightly agree	Strongly agreed	Strongly agreed
physician	37	Male	Medical Officer	10	Capital city (Dhaka)	Very low	Very low	Strongly agreed	Strongly agreed	Strongly agreed	Strongly agreed	Strongly agreed	Strongly agreed	Strongly agreed	Strongly agreed	Strongly agreed	Strongly agreed	Strongly agreed	Strongly agreed	Strongly agreed	Strongly agreed	Strongly agreed	Strongly agreed	Strongly agreed
physician	36	Male	Medical Officer	10	Capital city (Dhaka)	Very low	Very low	Strongly agreed	Strongly agreed	Strongly agreed	Strongly agreed	Strongly agreed	Strongly agreed	Strongly agreed	Strongly agreed	Strongly agreed	Strongly agreed	Strongly agreed	Strongly agreed	Strongly agreed	Strongly agreed	Strongly agreed	Strongly agreed	Strongly agreed
physician	29	Female	Medical Officer	4	Other divisional city	Very low	Very low	Strongly agreed	Strongly agreed	Strongly agreed	Strongly agreed	Strongly agreed	Strongly agreed	Strongly agreed	Strongly agreed	Strongly agreed	Strongly agreed	Strongly agreed	Strongly agreed	Strongly agreed	Strongly agreed	Strongly agreed	Strongly agreed	Strongly agreed
physician	29	Female	Medical Officer	4	Upazila and below	Very low	Very low	Strongly agreed	Strongly agreed	Strongly agreed	Strongly agreed	Strongly agreed	Strongly agreed	Strongly agreed	Strongly agreed	Strongly agreed	Strongly agreed	Strongly agreed	Strongly agreed	Strongly agreed	Strongly agreed	Strongly agreed	Strongly agreed	Strongly agreed
journalist	38	Male	Reporter	12	District	Slightly low	Slightly low	Slightly agree	Slightly agree	Strongly agreed	Neither disagree nor agree	Slightly agree													Strongly agreed	Neither disagree nor agree	Slightly disagree	Slightly agree	Slightly agree	Strongly agreed	Neither disagree nor agree	Slightly agree	Slightly agree	Strongly agreed	Strongly agreed
journalist	45	Male	News editor	9	Capital city (Dhaka)	Neither high nor low	Slightly low	Slightly agree	Slightly agree	Strongly disagreed	Slightly agree	Slightly agree													Slightly agree	Neither disagree nor agree	Slightly agree	Slightly disagree	Neither disagree nor agree	Slightly agree	Slightly agree	Slightly agree	Slightly agree	Slightly agree	Slightly agree
journalist	35	Male	Correspondent	11	District	Neither high nor low	Slightly low	Slightly disagree	Neither disagree nor agree	Strongly agreed	Slightly agree	Slightly agree													Slightly agree	Neither disagree nor agree	Slightly disagree	Slightly agree	Slightly disagree	Neither disagree nor agree	Slightly agree	Slightly agree	Slightly agree	Slightly agree	Strongly agreed
journalist	28	Female	Reporter	8	Capital city (Dhaka)	Neither high nor low	Slightly low	Slightly disagree	Slightly disagree	Slightly agree	Slightly agree	Neither disagree nor agree													Slightly agree	Slightly disagree	Slightly disagree	Slightly disagree	Slightly disagree	Slightly disagree	Neither disagree nor agree	Neither disagree nor agree	Slightly disagree	Slightly agree	Neither disagree nor agree
journalist	27	Male	Reporter	5	Capital city (Dhaka)	Very low	Very low	Slightly disagree	Slightly agree	Slightly agree	Strongly agreed	Slightly agree													Slightly agree	Slightly agree	Slightly agree	Slightly disagree	Slightly agree	Slightly agree	Slightly agree	Slightly agree	Slightly agree	Strongly agreed	Strongly agreed
journalist	26	Female	News editor	1	Capital city (Dhaka)	Neither high nor low	Very high	Neither disagree nor agree	Neither disagree nor agree	Slightly agree	Slightly agree	Neither disagree nor agree													Slightly agree	Slightly agree	Neither disagree nor agree	Neither disagree nor agree	Slightly agree	Slightly agree	Slightly agree	Slightly agree	Slightly agree	Slightly agree	Slightly agree
journalist	34	Female	News editor	8	Capital city (Dhaka)	Very low	Neither high nor low	Neither disagree nor agree	Neither disagree nor agree	Neither disagree nor agree	Slightly agree	Slightly disagree													Neither disagree nor agree	Neither disagree nor agree	Neither disagree nor agree	Slightly disagree	Slightly disagree	Neither disagree nor agree	Neither disagree nor agree	Neither disagree nor agree	Neither disagree nor agree	Strongly agreed	Strongly agreed
journalist	38	Male	News editor	8	Capital city (Dhaka)	Very low	Slightly low	Slightly disagree	Slightly agree	Slightly disagree	Slightly agree	Slightly agree													Slightly agree	Slightly agree	Slightly agree	Slightly agree	Slightly agree	Slightly agree	Slightly agree	Slightly disagree	Slightly agree	Slightly agree	Slightly agree
journalist	29	Female	News editor	3	Capital city (Dhaka)	Very low	Very low	Neither disagree nor agree	Neither disagree nor agree	Slightly agree	Slightly agree	Slightly disagree													Slightly agree	Neither disagree nor agree	Slightly disagree	Slightly agree	Neither disagree nor agree	Neither disagree nor agree	Slightly agree	Slightly disagree	Slightly agree	Strongly agreed	Slightly agree
journalist	38	Male	News editor	10	Capital city (Dhaka)	Neither high nor low	Neither high nor low	Slightly agree	Slightly agree	Slightly agree	Slightly agree	Slightly agree													Slightly agree	Slightly agree	Slightly agree	Slightly agree	Slightly agree	Slightly agree	Slightly agree	Slightly agree	Slightly agree	Slightly agree	Slightly agree
journalist	36	Male	News editor	11	Capital city (Dhaka)	Neither high nor low	Neither high nor low	Slightly agree	Slightly agree	Slightly agree	Slightly agree	Slightly agree													Slightly agree	Neither disagree nor agree	Neither disagree nor agree	Slightly disagree	Slightly agree	Neither disagree nor agree	Neither disagree nor agree	Neither disagree nor agree	Neither disagree nor agree	Slightly agree	Slightly agree
journalist	35	Male	Reporter	10	Other divisional city	Slightly low	Very low	Slightly agree	Slightly agree	Slightly agree	Slightly agree	Slightly agree													Slightly agree	Slightly agree	Slightly agree	Slightly agree	Slightly agree	Slightly agree	Slightly agree	Slightly agree	Slightly agree	Slightly agree	Slightly agree
journalist	36	Female	News editor	10	Capital city (Dhaka)	Very low	Slightly low	Slightly agree	Slightly agree	Slightly agree	Slightly agree	Slightly agree													Slightly agree	Slightly agree	Slightly agree	Slightly agree	Slightly agree	Slightly agree	Slightly agree	Slightly agree	Slightly agree	Strongly agreed	Strongly agreed
journalist	35	Male	Correspondent	20	District	Neither high nor low	Neither high nor low	Slightly disagree	Slightly disagree	Slightly agree	Slightly agree	Slightly agree													Slightly agree	Slightly agree	Slightly agree	Slightly disagree	Slightly agree	Slightly disagree	Slightly disagree	Slightly agree	Slightly agree	Slightly agree	Slightly agree
journalist	35	Male	Reporter	7	Other divisional city	Slightly low	Slightly low	Slightly agree	Slightly agree	Strongly agreed	Slightly agree	Slightly agree													Slightly agree	Slightly agree	Slightly agree	Slightly agree	Slightly agree	Slightly agree	Slightly agree	Slightly agree	Slightly agree	Slightly agree	Slightly agree
journalist	33	Male	Reporter	9	District	Slightly low	Very low	Slightly agree	Neither disagree nor agree	Strongly agreed	Strongly agreed	Slightly agree													Slightly agree	Strongly agreed	Slightly agree	Slightly agree	Slightly agree	Slightly agree	Slightly agree	Neither disagree nor agree	Slightly agree	Slightly agree	Slightly agree
journalist	29	Male	Reporter	9	District	Slightly low	Slightly low	Neither disagree nor agree	Neither disagree nor agree	Slightly agree	Neither disagree nor agree	Neither disagree nor agree													Slightly disagree	Slightly agree	Slightly agree	Slightly agree	Slightly agree	Slightly agree	Slightly agree	Slightly agree	Slightly agree	Slightly agree	Slightly agree
journalist	28	Female	News editor	10	District	Slightly low	Very low	Slightly agree	Strongly agreed	Slightly agree	Strongly agreed	Slightly agree													Strongly agreed	Slightly agree	Slightly agree	Strongly agreed	Strongly agreed	Strongly agreed	Strongly agreed	Slightly agree	Strongly agreed	Strongly agreed	Strongly agreed
journalist	26	Male	Others (e.g., Anchor, Media Manager, etc.	2	Capital city (Dhaka)	Slightly low	Neither high nor low	Slightly disagree	Slightly disagree	Strongly agreed	Neither disagree nor agree	Slightly agree													Strongly agreed	Neither disagree nor agree	Slightly disagree	Slightly agree	Neither disagree nor agree	Neither disagree nor agree	Slightly disagree	Slightly agree	Neither disagree nor agree	Strongly agreed	Strongly agreed
journalist	31	Female	News editor	5	Capital city (Dhaka)	Very low	Neither high nor low	Slightly disagree	Slightly disagree	Slightly agree	Slightly agree	Slightly disagree													Slightly agree	Slightly disagree	Slightly disagree	Slightly disagree	Slightly disagree	Slightly disagree	Slightly disagree	Slightly agree	Slightly agree	Slightly agree	Slightly agree
journalist	27	Female	Others (e.g., Anchor, Media Manager, etc.	2	Capital city (Dhaka)	Neither high nor low	Neither high nor low	Neither disagree nor agree	Slightly agree	Slightly disagree	Strongly disagreed	Strongly agreed													Slightly agree	Slightly disagree	Slightly disagree	Slightly agree	Neither disagree nor agree	Neither disagree nor agree	Slightly disagree	Neither disagree nor agree	Slightly disagree	Strongly disagreed	Slightly disagree
journalist	43	Female	Correspondent	16	Capital city (Dhaka)	Neither high nor low	Neither high nor low	Strongly disagreed	Strongly disagreed	Neither disagree nor agree	Slightly disagree	Slightly disagree													Strongly disagreed	Strongly disagreed	Slightly disagree	Slightly disagree	Slightly disagree	Slightly disagree	Slightly disagree	Neither disagree nor agree	Slightly disagree	Slightly agree	Slightly disagree
journalist	36	Male	Correspondent	8	Capital city (Dhaka)	Neither high nor low	Neither high nor low	Neither disagree nor agree	Slightly disagree	Strongly agreed	Slightly agree	Slightly agree													Neither disagree nor agree	Strongly agreed	Slightly agree	Neither disagree nor agree	Neither disagree nor agree	Slightly disagree	Slightly disagree	Neither disagree nor agree	Slightly agree	Slightly agree	Slightly agree
journalist	48	Male	Correspondent	20	Capital city (Dhaka)	Very low	Very low	Slightly disagree	Neither disagree nor agree	Slightly agree	Slightly agree	Neither disagree nor agree													Slightly disagree	Neither disagree nor agree	Neither disagree nor agree	Slightly disagree	Neither disagree nor agree	Neither disagree nor agree	Neither disagree nor agree	Neither disagree nor agree	Neither disagree nor agree	Neither disagree nor agree	Neither disagree nor agree
journalist	42	Male	Correspondent	18	Capital city (Dhaka)	Slightly low	Very low	Slightly agree	Slightly agree	Strongly agreed	Slightly agree	Slightly agree													Slightly agree	Slightly agree	Slightly agree	Slightly disagree	Slightly agree	Slightly agree	Slightly agree	Neither disagree nor agree	Slightly agree	Slightly agree	Slightly agree
journalist	59	Male	News editor	41	Capital city (Dhaka)	Very high	Very low	Slightly agree	Slightly agree	Slightly agree	Slightly agree	Slightly agree													Slightly agree	Slightly agree	Slightly agree	Slightly agree	Slightly agree	Slightly agree	Slightly agree	Slightly agree	Slightly agree	Slightly agree	Slightly agree
journalist	34	Male	News editor	10	Capital city (Dhaka)	Slightly low	Very low	Neither disagree nor agree	Neither disagree nor agree	Slightly agree	Slightly agree	Slightly agree													Slightly agree	Neither disagree nor agree	Neither disagree nor agree	Neither disagree nor agree	Neither disagree nor agree	Neither disagree nor agree	Slightly disagree	Neither disagree nor agree	Neither disagree nor agree	Slightly agree	Slightly agree
journalist	47	Male	News editor	20	Capital city (Dhaka)	Slightly low	Very low	Slightly agree	Slightly agree	Slightly agree	Strongly agreed	Strongly agreed													Slightly agree	Slightly agree	Slightly agree	Strongly agreed	Slightly agree	Strongly agreed	Slightly agree	Slightly agree	Slightly agree	Strongly agreed	Strongly agreed
journalist	51	Male	News editor	28	Capital city (Dhaka)	Very low	Very low	Slightly agree	Slightly agree	Slightly agree	Strongly agreed	Strongly agreed													Strongly agreed	Slightly agree	Slightly agree	Slightly agree	Slightly agree	Strongly agreed	Strongly agreed	Slightly agree	Slightly agree	Strongly agreed	Strongly agreed
journalist	31	Male	Reporter	10	Capital city (Dhaka)	Slightly low	Slightly low	Neither disagree nor agree	Slightly disagree	Strongly agreed	Strongly agreed	Neither disagree nor agree													Neither disagree nor agree	Strongly agreed	Slightly agree	Strongly agreed	Strongly agreed	Neither disagree nor agree	Slightly agree	Slightly agree	Neither disagree nor agree	Strongly agreed	Neither disagree nor agree
journalist	25	Female	Others (e.g., Anchor, Media Manager, etc.	1	Capital city (Dhaka)	Very low	Neither high nor low	Neither disagree nor agree	Neither disagree nor agree	Slightly agree	Slightly agree	Slightly disagree													Slightly agree	Slightly agree	Slightly agree	Slightly agree	Slightly agree	Slightly agree	Slightly agree	Slightly agree	Slightly disagree	Slightly disagree	Neither disagree nor agree
journalist	40	Male	Reporter	5	Capital city (Dhaka)	Very low	Neither high nor low	Neither disagree nor agree	Neither disagree nor agree	Slightly agree	Slightly agree	Slightly disagree													Slightly agree	Slightly agree	Slightly agree	Slightly agree	Slightly agree	Slightly agree	Slightly agree	Slightly agree	Slightly disagree	Slightly disagree	Neither disagree nor agree
journalist	25	Male	Reporter	3	Capital city (Dhaka)	Very low	Very low	Slightly agree	Slightly disagree	Strongly disagreed	Strongly agreed	Slightly agree													Strongly disagreed	Slightly agree	Slightly agree	Slightly agree	Neither disagree nor agree	Slightly agree	Slightly agree	Slightly agree	Slightly agree	Slightly agree	Slightly agree
journalist	24	Female	Reporter	2	Capital city (Dhaka)	Very low	Very low	Neither disagree nor agree	Neither disagree nor agree	Strongly disagreed	Neither disagree nor agree	Neither disagree nor agree													Neither disagree nor agree	Neither disagree nor agree	Neither disagree nor agree	Slightly agree	Neither disagree nor agree	Slightly agree	Neither disagree nor agree	Neither disagree nor agree	Neither disagree nor agree	Strongly disagreed	Strongly disagreed
journalist	40	Male	Correspondent	18	Capital city (Dhaka)	Slightly high	Very high	Strongly disagreed	Slightly disagree	Slightly disagree	Slightly agree	Slightly disagree													Slightly agree	Slightly agree	Slightly disagree	Slightly disagree	Strongly disagreed	Slightly disagree	Slightly disagree	Slightly disagree	Slightly disagree	Strongly agreed	Slightly disagree
journalist	24	Female	News editor	1	Capital city (Dhaka)	Slightly low	Very high	Neither disagree nor agree	Neither disagree nor agree	Slightly agree	Neither disagree nor agree	Slightly disagree													Neither disagree nor agree	Neither disagree nor agree	Neither disagree nor agree	Neither disagree nor agree	Neither disagree nor agree	Neither disagree nor agree	Neither disagree nor agree	Neither disagree nor agree	Neither disagree nor agree	Slightly agree	Slightly disagree
journalist	22	Female	Reporter	6	Capital city (Dhaka)	Slightly low	Very low	Slightly disagree	Slightly disagree	Neither disagree nor agree	Strongly agreed	Slightly agree													Neither disagree nor agree	Slightly disagree	Neither disagree nor agree	Slightly agree	Neither disagree nor agree	Slightly agree	Neither disagree nor agree	Slightly agree	Slightly agree	Slightly agree	Slightly agree
journalist	24	Male	Others (e.g., Anchor, Media Manager, etc.	1	Capital city (Dhaka)	Slightly low	Slightly low	Strongly agreed	Slightly agree	Strongly agreed	Strongly agreed	Slightly agree													Strongly agreed	Strongly agreed	Slightly agree	Slightly agree	Slightly agree	Strongly agreed	Slightly agree	Slightly agree	Strongly agreed	Slightly agree	Slightly agree
journalist	25	Male	Reporter	1	Capital city (Dhaka)	Very low	Neither high nor low	Slightly disagree	Slightly disagree	Slightly agree	Slightly agree	Slightly agree													Slightly disagree	Neither disagree nor agree	Neither disagree nor agree	Neither disagree nor agree	Slightly disagree	Slightly disagree	Strongly disagreed	Strongly agreed	Strongly agreed	Slightly agree	Strongly disagreed
journalist	29	Male	Reporter	1	Capital city (Dhaka)	Very low	Slightly low	Strongly agreed	Slightly agree	Strongly agreed	Strongly agreed	Strongly agreed													Slightly agree	Strongly agreed	Slightly agree	Slightly agree	Slightly agree	Slightly agree	Slightly agree	Slightly agree	Slightly agree	Neither disagree nor agree	Slightly agree
journalist	26	Male	Reporter	2	Capital city (Dhaka)	Very low	Neither high nor low	Strongly disagreed	Strongly disagreed	Slightly agree	Slightly agree	Slightly disagree													Slightly disagree	Strongly disagreed	Slightly disagree	Slightly disagree	Slightly disagree	Slightly disagree	Slightly disagree	Neither disagree nor agree	Slightly disagree	Slightly agree	Slightly agree
journalist	25	Male	News editor	1.5	Capital city (Dhaka)	Very low	Slightly low	Slightly agree	Slightly agree	Strongly agreed	Slightly agree	Slightly agree													Slightly agree	Slightly agree	Slightly agree	Slightly agree	Slightly agree	Slightly agree	Neither disagree nor agree	Neither disagree nor agree	Slightly agree	Slightly agree	Slightly agree
journalist	23	Male	Reporter	2	Capital city (Dhaka)	Slightly low	Slightly low	Slightly disagree	Neither disagree nor agree	Slightly agree	Strongly agreed	Neither disagree nor agree													Slightly agree	Slightly agree	Neither disagree nor agree	Neither disagree nor agree	Slightly agree	Neither disagree nor agree	Neither disagree nor agree	Neither disagree nor agree	Slightly agree	Slightly agree	Slightly agree
journalist	32	Male	Others (e.g., Anchor, Media Manager, etc.	13	Capital city (Dhaka)	Neither high nor low	Neither high nor low	Slightly agree	Slightly agree	Strongly agreed	Slightly agree	Slightly agree													Slightly agree	Slightly agree	Slightly disagree	Slightly agree	Slightly agree	Slightly agree	Slightly agree	Slightly agree	Slightly agree	Slightly agree	Slightly agree
journalist	26	Male	News editor	1	Capital city (Dhaka)	Slightly low	Slightly low	Strongly agreed	Slightly agree	Slightly agree	Strongly agreed	Slightly agree													Slightly disagree	Slightly agree	Slightly agree	Slightly agree	Slightly agree	Slightly agree	Slightly agree	Neither disagree nor agree	Slightly agree	Slightly agree	Slightly agree
journalist	27	Male	Reporter	2.5	Capital city (Dhaka)	Slightly low	Neither high nor low	Neither disagree nor agree	Neither disagree nor agree	Slightly agree	Slightly agree	Neither disagree nor agree													Slightly agree	Slightly agree	Neither disagree nor agree	Slightly agree	Neither disagree nor agree	Slightly agree	Neither disagree nor agree	Neither disagree nor agree	Neither disagree nor agree	Slightly agree	Slightly agree
journalist	24	Male	News editor	1	Capital city (Dhaka)	Slightly high	Slightly high	Slightly disagree	Slightly disagree	Slightly agree	Slightly disagree	Neither disagree nor agree													Slightly agree	Slightly disagree	Slightly disagree	Neither disagree nor agree	Neither disagree nor agree	Strongly agreed	Slightly agree	Slightly agree	Strongly agreed	Slightly agree	Slightly agree
journalist	27	Male	News editor	3	Capital city (Dhaka)	Slightly low	Slightly low	Neither disagree nor agree	Neither disagree nor agree	Slightly agree	Strongly agreed	Neither disagree nor agree													Neither disagree nor agree	Slightly agree	Slightly agree	Neither disagree nor agree	Slightly agree	Strongly agreed	Slightly agree	Slightly agree	Slightly agree	Strongly agreed	Strongly agreed
journalist	31	Female	Correspondent	12	Capital city (Dhaka)	Very low	Very low	Neither disagree nor agree	Slightly disagree	Neither disagree nor agree	Slightly disagree	Slightly agree													Slightly agree	Slightly disagree	Slightly agree	Neither disagree nor agree	Neither disagree nor agree	Strongly agreed	Neither disagree nor agree	Slightly disagree	Neither disagree nor agree	Strongly agreed	Slightly agree
journalist	26	Male	Reporter	3	Capital city (Dhaka)	Slightly low	Slightly low	Slightly agree	Slightly agree	Slightly agree	Strongly agreed	Slightly agree													Slightly agree	Slightly agree	Slightly agree	Slightly agree	Slightly agree	Strongly agreed	Slightly agree	Neither disagree nor agree	Slightly agree	Strongly agreed	Slightly agree
journalist	24	Male	Reporter	25	Upazila and below	Neither high nor low	Neither high nor low	Slightly agree	Neither disagree nor agree	Slightly agree	Slightly agree	Slightly agree													Slightly agree	Slightly agree	Slightly agree	Slightly agree	Slightly agree	Slightly agree	Slightly agree	Slightly agree	Slightly agree	Slightly agree	Slightly agree
journalist	36	Male	Reporter	15	District	Very low	Neither high nor low	Neither disagree nor agree	Neither disagree nor agree	Slightly agree	Slightly agree	Slightly agree													Neither disagree nor agree	Slightly agree	Slightly agree	Slightly agree	Slightly agree	Slightly agree	Slightly agree	Neither disagree nor agree	Slightly agree	Slightly agree	Slightly agree
journalist	42	Male	Reporter	24	District	Neither high nor low	Slightly low	Slightly disagree	Slightly agree	Strongly agreed	Slightly agree	Slightly agree													Slightly agree	Slightly disagree	Slightly disagree	Slightly disagree	Slightly agree	Slightly agree	Slightly agree	Slightly disagree	Slightly agree	Slightly agree	Slightly agree
journalist	24	Male	Reporter	3	Upazila and below	Very low	Neither high nor low	Slightly agree	Slightly disagree	Slightly agree	Strongly agreed	Slightly agree													Slightly agree	Slightly agree	Slightly agree	Slightly agree	Slightly agree	Slightly agree	Slightly agree	Slightly agree	Strongly agreed	Slightly agree	Slightly agree
journalist	35	Male	Correspondent	25	District	Very low	Very low	Slightly disagree	Slightly disagree	Slightly disagree	Slightly agree	Slightly agree													Neither disagree nor agree	Slightly agree	Slightly agree	Slightly disagree	Slightly agree	Slightly agree	Slightly agree	Slightly agree	Slightly agree	Slightly agree	Slightly agree
journalist	24	Male	Reporter	4	Upazila and below	Very low	Neither high nor low	Slightly agree	Slightly agree	Slightly agree	Slightly agree	Slightly agree													Slightly agree	Slightly agree	Slightly agree	Neither disagree nor agree	Slightly agree	Slightly agree	Slightly agree	Slightly agree	Slightly agree	Slightly agree	Slightly agree
journalist	25	Male	Reporter	3	Upazila and below	Neither high nor low	Neither high nor low	Slightly agree	Neither disagree nor agree	Slightly agree	Slightly agree	Slightly disagree													Slightly disagree	Neither disagree nor agree	Slightly disagree	Slightly agree	Slightly agree	Slightly agree	Slightly disagree	Slightly disagree	Slightly agree	Slightly agree	Slightly agree
journalist	35	Male	Reporter	11	Upazila and below	Very low	Very low	Slightly disagree	Slightly disagree	Slightly agree	Strongly agreed	Slightly disagree													Strongly disagreed	Slightly disagree	Slightly disagree	Slightly disagree	Slightly disagree	Strongly agreed	Strongly agreed	Slightly disagree	Strongly agreed	Strongly agreed	Strongly agreed
journalist	29	Male	Correspondent	2	Upazila and below	Neither high nor low	Neither high nor low	Strongly disagreed	Strongly disagreed	Strongly disagreed	Strongly disagreed	Strongly disagreed													Strongly disagreed	Strongly disagreed	Strongly disagreed	Strongly disagreed	Strongly disagreed	Strongly disagreed	Strongly disagreed	Strongly disagreed	Strongly disagreed	Strongly disagreed	Strongly disagreed
journalist	28	Male	Reporter	6	Other divisional city	Very low	Very low	Neither disagree nor agree	Neither disagree nor agree	Strongly disagreed	Strongly agreed	Neither disagree nor agree													Strongly disagreed	Slightly disagree	Neither disagree nor agree	Slightly agree	Neither disagree nor agree	Slightly agree	Neither disagree nor agree	Slightly disagree	Neither disagree nor agree	Slightly agree	Neither disagree nor agree
journalist	24	Male	Correspondent	1	District	Slightly low	Slightly low	Slightly agree	Slightly disagree	Slightly disagree	Slightly disagree	Slightly disagree													Slightly disagree	Slightly disagree	Slightly disagree	Slightly agree	Strongly disagreed	Strongly disagreed	Strongly disagreed	Strongly disagreed	Strongly disagreed	Neither disagree nor agree	Slightly disagree
journalist	35	Male	Reporter	2	Upazila and below	Very low	Slightly low	Slightly agree	Slightly agree	Strongly agreed	Strongly agreed	Slightly agree													Strongly agreed	Slightly agree	Slightly agree	Slightly agree	Slightly agree	Slightly agree	Slightly agree	Neither disagree nor agree	Slightly agree	Slightly agree	Slightly agree
journalist	38	Male	Reporter	14	Upazila and below	Very low	Very low	Slightly agree	Slightly agree	Slightly agree	Slightly agree	Slightly agree													Slightly agree	Slightly agree	Slightly agree	Slightly disagree	Slightly agree	Neither disagree nor agree	Slightly agree	Slightly disagree	Slightly agree	Slightly agree	Slightly agree
journalist	24	Male	Reporter	6	Upazila and below	Slightly low	Slightly low	Slightly agree	Slightly agree	Slightly agree	Neither disagree nor agree	Slightly agree													Slightly agree	Slightly agree	Neither disagree nor agree	Neither disagree nor agree	Slightly agree	Neither disagree nor agree	Slightly agree	Neither disagree nor agree	Slightly agree	Neither disagree nor agree	Neither disagree nor agree
journalist	23	Male	Reporter	4	District	Neither high nor low	Very high	Neither disagree nor agree	Neither disagree nor agree	Slightly agree	Slightly disagree	Strongly agreed													Neither disagree nor agree	Slightly agree	Neither disagree nor agree	Slightly disagree	Neither disagree nor agree	Slightly disagree	Neither disagree nor agree	Strongly disagreed	Neither disagree nor agree	Strongly disagreed	Strongly disagreed
journalist	31	Male	Reporter	8.5	Capital city (Dhaka)	Neither high nor low	Slightly high	Slightly agree	Slightly disagree	Neither disagree nor agree	Strongly agreed	Slightly agree													Slightly agree	Neither disagree nor agree	Slightly agree	Slightly agree	Slightly agree	Slightly disagree	Neither disagree nor agree	Slightly agree	Slightly agree	Strongly agreed	Slightly agree
journalist	23	Male	Reporter	2	District	Very low	Slightly low	Slightly disagree	Slightly disagree	Strongly agreed	Strongly agreed	Slightly agree													Slightly disagree	Neither disagree nor agree	Slightly agree	Slightly agree	Slightly agree	Neither disagree nor agree	Slightly disagree	Slightly agree	Slightly agree	Strongly agreed	Slightly agree
journalist	55	Male	News editor	20	Capital city (Dhaka)	Slightly low	Slightly low	Slightly agree	Slightly disagree	Slightly agree	Slightly agree	Slightly agree													Slightly disagree	Slightly agree	Slightly agree	Slightly disagree	Slightly disagree	Slightly agree	Slightly agree	Slightly agree	Slightly agree	Slightly agree	Slightly agree
journalist	23	Male	Reporter	1	Capital city (Dhaka)	Neither high nor low	Slightly low	Neither disagree nor agree	Slightly disagree	Slightly agree	Neither disagree nor agree	Neither disagree nor agree													Slightly agree	Neither disagree nor agree	Neither disagree nor agree	Neither disagree nor agree	Neither disagree nor agree	Neither disagree nor agree	Neither disagree nor agree	Neither disagree nor agree	Neither disagree nor agree	Neither disagree nor agree	Neither disagree nor agree
journalist	28	Female	Correspondent	4	Capital city (Dhaka)	Neither high nor low	Neither high nor low	Slightly agree	Slightly disagree	Slightly disagree	Slightly disagree	Slightly disagree													Slightly disagree	Slightly disagree	Slightly disagree	Slightly disagree	Slightly disagree	Slightly disagree	Slightly disagree	Slightly disagree	Slightly disagree	Slightly disagree	Slightly disagree
journalist	26	Male	Others (e.g., Anchor, Media Manager, etc.	1	Capital city (Dhaka)	Slightly low	Slightly low	Slightly agree	Slightly agree	Slightly agree	Slightly agree	Slightly agree													Slightly agree	Slightly agree	Slightly agree	Slightly agree	Slightly agree	Slightly agree	Slightly agree	Slightly agree	Slightly agree	Slightly agree	Slightly agree
journalist	35	Male	Reporter	5	Capital city (Dhaka)	Slightly low	Slightly low	Slightly agree	Slightly agree	Slightly agree	Slightly agree	Slightly agree													Slightly agree	Slightly agree	Slightly agree	Slightly agree	Slightly agree	Slightly agree	Slightly agree	Slightly agree	Slightly agree	Slightly agree	Slightly agree
journalist	29	Male	Reporter	4	Capital city (Dhaka)	Slightly low	Slightly low	Neither disagree nor agree	Neither disagree nor agree	Neither disagree nor agree	Neither disagree nor agree	Neither disagree nor agree													Slightly agree	Slightly agree	Neither disagree nor agree	Neither disagree nor agree	Neither disagree nor agree	Neither disagree nor agree	Neither disagree nor agree	Neither disagree nor agree	Neither disagree nor agree	Neither disagree nor agree	Neither disagree nor agree
journalist	36	Male	Reporter	4	District	Slightly low	Very low	Strongly agreed	Slightly agree	Slightly agree	Slightly agree	Slightly agree													Slightly agree	Slightly agree	Slightly agree	Slightly disagree	Slightly agree	Slightly agree	Slightly agree	Slightly agree	Slightly agree	Slightly agree	Slightly agree
journalist	26	Male	Reporter	4	Capital city (Dhaka)	Neither high nor low	Neither high nor low	Slightly agree	Slightly disagree	Slightly agree	Slightly agree	Neither disagree nor agree													Slightly disagree	Slightly agree	Slightly agree	Slightly agree	Slightly agree	Slightly agree	Slightly agree	Slightly agree	Slightly agree	Slightly agree	Slightly agree
journalist	28	Female	Reporter	3	Capital city (Dhaka)	Very low	Very low	Strongly agreed	Slightly agree	Strongly agreed	Strongly agreed	Slightly agree													Slightly agree	Strongly agreed	Slightly disagree	Slightly agree	Slightly agree	Strongly agreed	Strongly agreed	Strongly agreed	Slightly agree	Slightly agree	Slightly agree
journalist	36	Male	Correspondent	14	Capital city (Dhaka)	Neither high nor low	Neither high nor low	Neither disagree nor agree	Neither disagree nor agree	Neither disagree nor agree	Slightly agree	Neither disagree nor agree													Neither disagree nor agree	Neither disagree nor agree	Neither disagree nor agree	Slightly agree	Neither disagree nor agree	Neither disagree nor agree	Neither disagree nor agree	Neither disagree nor agree	Neither disagree nor agree	Slightly agree	Slightly agree
journalist	34	Male	News editor	15	Capital city (Dhaka)	Very low	Very low	Slightly agree	Neither disagree nor agree	Slightly agree	Strongly agreed	Neither disagree nor agree													Neither disagree nor agree	Neither disagree nor agree	Neither disagree nor agree	Neither disagree nor agree	Neither disagree nor agree	Neither disagree nor agree	Neither disagree nor agree	Neither disagree nor agree	Neither disagree nor agree	Neither disagree nor agree	Neither disagree nor agree
journalist	28	Male	Reporter	4	Capital city (Dhaka)	Slightly low	Slightly low	Slightly disagree	Neither disagree nor agree	Slightly agree	Strongly agreed	Neither disagree nor agree													Neither disagree nor agree	Slightly agree	Neither disagree nor agree	Neither disagree nor agree	Slightly agree	Neither disagree nor agree	Neither disagree nor agree	Neither disagree nor agree	Slightly agree	Slightly agree	Slightly agree
journalist	28	Female	Reporter	3	Capital city (Dhaka)	Slightly low	Slightly low	Slightly disagree	Slightly agree	Slightly agree	Slightly agree	Slightly disagree													Slightly agree	Slightly agree	Slightly agree	Slightly agree	Slightly disagree	Slightly agree	Slightly disagree	Slightly agree	Slightly agree	Slightly agree	Slightly agree
journalist	43	Male	Correspondent	18	Capital city (Dhaka)	Very low	Slightly low	Slightly agree	Neither disagree nor agree	Slightly agree	Strongly agreed	Neither disagree nor agree													Slightly agree	Strongly agreed	Neither disagree nor agree	Slightly disagree	Neither disagree nor agree	Slightly agree	Strongly agreed	Slightly agree	Slightly agree	Strongly agreed	Strongly agreed
journalist	49	Male	Correspondent	21	Capital city (Dhaka)	Slightly low	Slightly low	Neither disagree nor agree	Slightly disagree	Neither disagree nor agree	Slightly agree	Slightly agree													Neither disagree nor agree	Slightly agree	Slightly agree	Slightly agree	Slightly agree	Slightly agree	Slightly agree	Slightly agree	Neither disagree nor agree	Slightly agree	Slightly agree
journalist	47	Male	Correspondent	24	Capital city (Dhaka)	Very low	Very low	Strongly agreed	Strongly agreed	Strongly disagreed	Strongly agreed	Strongly agreed													Strongly agreed	Strongly agreed	Strongly agreed	Strongly agreed	Strongly agreed	Strongly agreed	Strongly agreed	Strongly agreed	Strongly agreed	Strongly disagreed	Strongly disagreed
journalist	32	Male	Reporter	1	Upazila and below	Neither high nor low	Slightly low	Slightly agree	Slightly agree	Slightly agree	Slightly agree	Slightly agree													Slightly disagree	Slightly agree	Slightly agree	Slightly agree	Slightly agree	Slightly disagree	Slightly agree	Neither disagree nor agree	Slightly agree	Strongly agreed	Strongly agreed
journalist	41	Male	Correspondent	20	Capital city (Dhaka)	Slightly low	Slightly low	Slightly agree	Neither disagree nor agree	Slightly agree	Slightly agree	Slightly agree													Slightly agree	Slightly agree	Slightly agree	Neither disagree nor agree	Slightly agree	Neither disagree nor agree	Slightly agree	Slightly agree	Slightly agree	Slightly agree	Slightly agree
journalist	40	Male	News editor	12	Capital city (Dhaka)	Slightly low	Slightly low	Slightly agree	Slightly agree	Strongly agreed	Slightly agree	Slightly agree													Slightly agree	Slightly disagree	Slightly agree	Slightly agree	Slightly agree	Slightly agree	Slightly agree	Slightly agree	Slightly agree	Slightly agree	Slightly agree
journalist	22	Male	Reporter	3	Upazila and below	Neither high nor low	Neither high nor low	Slightly agree	Neither disagree nor agree	Slightly agree	Slightly agree	Slightly agree													Neither disagree nor agree	Slightly agree	Neither disagree nor agree	Neither disagree nor agree	Slightly agree	Slightly agree	Neither disagree nor agree	Slightly agree	Neither disagree nor agree	Slightly agree	Slightly agree
journalist	20	Male	Reporter	2	District	Neither high nor low	Slightly low	Slightly agree	Slightly agree	Slightly agree	Slightly agree	Slightly disagree													Slightly agree	Slightly agree	Neither disagree nor agree	Neither disagree nor agree	Slightly agree	Slightly agree	Slightly disagree	Neither disagree nor agree	Slightly agree	Slightly agree	Slightly agree
journalist	27	Male	Reporter	5	Capital city (Dhaka)	Slightly low	Slightly low	Slightly disagree	Slightly agree	Slightly agree	Strongly agreed	Strongly agreed													Slightly agree	Slightly agree	Slightly agree	Strongly agreed	Slightly agree	Strongly agreed	Slightly agree	Slightly agree	Strongly agreed	Strongly agreed	Strongly agreed
journalist	52	Male	Correspondent	15	District	Slightly high	Neither high nor low	Slightly agree	Neither disagree nor agree	Strongly agreed	Strongly agreed	Strongly agreed													Strongly agreed	Strongly agreed	Slightly agree	Strongly agreed	Strongly agreed	Strongly agreed	Strongly agreed	Strongly agreed	Strongly agreed	Slightly agree	Strongly agreed
journalist	47	Male	Correspondent	8	District	Very low	Neither high nor low	Strongly agreed	Slightly agree	Strongly agreed	Strongly agreed	Strongly agreed													Slightly agree	Strongly agreed	Strongly agreed	Slightly agree	Slightly agree	Slightly agree	Slightly agree	Strongly agreed	Strongly agreed	Strongly agreed	Strongly agreed
journalist	45	Male	Correspondent	14	Upazila and below	Neither high nor low	Slightly high	Slightly agree	Slightly agree	Strongly agreed	Slightly agree	Slightly agree													Strongly agreed	Slightly agree	Slightly agree	Strongly agreed	Slightly agree	Slightly agree	Slightly agree	Neither disagree nor agree	Neither disagree nor agree	Slightly agree	Strongly agreed
journalist	41	Male	Correspondent	10	District	Slightly low	Very low	Slightly agree	Slightly agree	Strongly agreed	Strongly agreed	Strongly agreed													Slightly agree	Strongly agreed	Slightly agree	Slightly agree	Slightly agree	Strongly agreed	Strongly agreed	Slightly agree	Strongly agreed	Strongly agreed	Strongly agreed
journalist	42	Male	Correspondent	12	Upazila and below	Very low	Very low	Slightly agree	Slightly agree	Strongly agreed	Strongly agreed	Strongly agreed													Strongly agreed	Strongly agreed	Slightly agree	Slightly agree	Slightly agree	Strongly agreed	Strongly agreed	Slightly agree	Strongly agreed	Strongly agreed	Strongly agreed
journalist	48	Male	Correspondent	17	Other divisional city	Slightly low	Slightly low	Slightly agree	Neither disagree nor agree	Strongly agreed	Strongly agreed	Slightly agree													Strongly agreed	Slightly agree	Slightly agree	Slightly agree	Slightly agree	Slightly agree	Slightly agree	Slightly agree	Slightly agree	Strongly agreed	Strongly agreed
journalist	61	Male	Others (e.g., Anchor, Media Manager, etc.	38	Capital city (Dhaka)	Neither high nor low	Neither high nor low	Neither disagree nor agree	Neither disagree nor agree	Slightly agree	Slightly agree	Neither disagree nor agree													Slightly agree	Slightly agree	Neither disagree nor agree	Slightly agree	Slightly agree	Slightly agree	Slightly agree	Slightly agree	Slightly agree	Slightly agree	Slightly agree
journalist	25	Male	Reporter	6	Capital city (Dhaka)	Very low	Slightly low	Slightly disagree	Slightly disagree	Slightly agree	Slightly agree	Slightly agree													Slightly agree	Slightly agree	Slightly agree	Slightly agree	Slightly agree	Slightly disagree	Slightly agree	Slightly disagree	Slightly disagree	Slightly agree	Slightly agree
journalist	27	Male	Reporter	4	Capital city (Dhaka)	Slightly low	Slightly high	Slightly disagree	Slightly disagree	Slightly agree	Neither disagree nor agree	Slightly disagree													Slightly disagree	Slightly disagree	Neither disagree nor agree	Slightly agree	Slightly disagree	Slightly agree	Slightly disagree	Neither disagree nor agree	Neither disagree nor agree	Slightly agree	Slightly agree
journalist	28	Male	Reporter	1	Capital city (Dhaka)	Very low	Very low	Slightly agree	Slightly agree	Slightly agree	Slightly agree	Slightly agree													Slightly disagree	Slightly agree	Slightly agree	Slightly agree	Slightly agree	Slightly agree	Slightly agree	Slightly agree	Slightly agree	Slightly agree	Slightly agree
journalist	25	Male	News editor	1	Capital city (Dhaka)	Very low	Neither high nor low	Strongly agreed	Slightly agree	Slightly agree	Neither disagree nor agree	Slightly agree													Slightly agree	Slightly agree	Slightly agree	Slightly agree	Slightly agree	Slightly agree	Neither disagree nor agree	Slightly agree	Neither disagree nor agree	Slightly agree	Slightly agree
journalist	21	Male	Reporter	1	Capital city (Dhaka)	Slightly low	Slightly low	Slightly agree	Slightly agree	Slightly agree	Slightly agree	Neither disagree nor agree													Slightly agree	Neither disagree nor agree	Neither disagree nor agree	Slightly disagree	Neither disagree nor agree	Strongly agreed	Slightly agree	Slightly agree	Slightly agree	Neither disagree nor agree	Slightly agree
journalist	25	Male	News editor	2	Capital city (Dhaka)	Slightly low	Slightly low	Neither disagree nor agree	Slightly disagree	Slightly agree	Neither disagree nor agree	Neither disagree nor agree													Neither disagree nor agree	Neither disagree nor agree	Neither disagree nor agree	Slightly agree	Neither disagree nor agree	Neither disagree nor agree	Neither disagree nor agree	Neither disagree nor agree	Neither disagree nor agree	Neither disagree nor agree	Neither disagree nor agree
journalist	26	Male	News editor	6	Capital city (Dhaka)	Very low	Slightly low	Slightly disagree	Slightly disagree	Slightly agree	Slightly agree	Slightly agree													Slightly disagree	Neither disagree nor agree	Neither disagree nor agree	Slightly disagree	Slightly agree	Neither disagree nor agree	Neither disagree nor agree	Neither disagree nor agree	Neither disagree nor agree	Slightly agree	Slightly agree
journalist	31	Male	Reporter	6	Capital city (Dhaka)	Neither high nor low	Very low	Slightly disagree	Neither disagree nor agree	Strongly agreed	Strongly agreed	Neither disagree nor agree													Neither disagree nor agree	Strongly agreed	Neither disagree nor agree	Neither disagree nor agree	Strongly agreed	Neither disagree nor agree	Strongly agreed	Strongly agreed	Neither disagree nor agree	Strongly agreed	Strongly agreed
journalist	28	Male	Reporter	6	Capital city (Dhaka)	Very low	Slightly low	Slightly agree	Slightly agree	Slightly agree	Neither disagree nor agree	Slightly agree													Neither disagree nor agree	Slightly agree	Slightly agree	Slightly disagree	Slightly agree	Slightly agree	Slightly agree	Slightly disagree	Slightly agree	Slightly agree	Slightly agree
journalist	27	Male	Reporter	1	Capital city (Dhaka)	Neither high nor low	Slightly low	Neither disagree nor agree	Neither disagree nor agree	Neither disagree nor agree	Strongly agreed	Slightly agree													Slightly agree	Slightly agree	Slightly agree	Slightly agree	Slightly agree	Strongly agreed	Slightly agree	Neither disagree nor agree	Neither disagree nor agree	Strongly agreed	Strongly agreed
journalist	30	Male	Reporter	10	Capital city (Dhaka)	Very low	Very low	Neither disagree nor agree	Slightly disagree	Slightly agree	Slightly agree	Strongly agreed													Neither disagree nor agree	Slightly agree	Slightly agree	Slightly disagree	Strongly agreed	Slightly agree	Slightly agree	Neither disagree nor agree	Slightly agree	Slightly agree	Slightly agree
journalist	45	Female	Correspondent	20	Other divisional city	Slightly low	Slightly low	Slightly agree	Slightly agree	Strongly agreed	Slightly agree	Slightly agree													Strongly agreed	Slightly agree	Slightly agree	Slightly agree	Strongly agreed	Neither disagree nor agree	Slightly agree	Slightly agree	Slightly agree	Strongly agreed	Slightly agree
journalist	29	Female	Reporter	7	Capital city (Dhaka)	Slightly low	Very low	Slightly agree	Slightly agree	Slightly agree	Slightly agree	Slightly agree													Slightly agree	Strongly agreed	Strongly agreed	Strongly agreed	Slightly agree	Slightly agree	Slightly agree	Slightly agree	Strongly agreed	Slightly agree	Strongly agreed
journalist	35	Female	Correspondent	10	Capital city (Dhaka)	Slightly low	Very low	Slightly disagree	Slightly agree	Slightly agree	Neither disagree nor agree	Strongly agreed													Slightly agree	Slightly agree	Slightly agree	Strongly agreed	Slightly agree	Slightly agree	Strongly agreed	Slightly agree	Slightly disagree	Slightly agree	Slightly agree
journalist	42	Male	Reporter	18	Capital city (Dhaka)	Slightly low	Slightly low	Neither disagree nor agree	Slightly agree	Neither disagree nor agree	Slightly disagree	Slightly agree													Slightly agree	Slightly disagree	Slightly agree	Slightly agree	Neither disagree nor agree	Slightly agree	Strongly agreed	Slightly disagree	Slightly agree	Strongly agreed	Slightly agree
journalist	35	Male	Correspondent	11	Other divisional city	Very low	Very low	Slightly agree	Slightly agree	Slightly agree	Slightly agree	Slightly agree													Neither disagree nor agree	Slightly agree	Slightly agree	Strongly agreed	Slightly agree	Slightly agree	Neither disagree nor agree	Strongly disagreed	Neither disagree nor agree	Slightly agree	Strongly agreed
journalist	50	Male	News editor	27	Capital city (Dhaka)	Neither high nor low	Slightly low	Slightly disagree	Slightly agree	Slightly agree	Slightly agree	Slightly agree													Neither disagree nor agree	Neither disagree nor agree	Slightly agree	Neither disagree nor agree	Slightly agree	Strongly agreed	Neither disagree nor agree	Slightly agree	Slightly agree	Slightly agree	Strongly agreed
journalist	24	Female	Reporter	1	Other divisional city	Very low	Very low	Strongly agreed	Slightly agree	Slightly agree	Slightly agree	Slightly agree													Slightly agree	Neither disagree nor agree	Slightly agree	Neither disagree nor agree	Neither disagree nor agree	Slightly agree	Slightly agree	Slightly agree	Neither disagree nor agree	Slightly agree	Slightly agree
journalist	35	Female	Reporter	10	Other divisional city	Slightly low	Slightly low	Slightly agree	Slightly agree	Slightly agree	Slightly agree	Slightly agree													Neither disagree nor agree	Slightly agree	Slightly agree	Slightly agree	Strongly agreed	Strongly agreed	Strongly agreed	Strongly disagreed	Strongly agreed	Strongly agreed	Strongly agreed
journalist	28	Male	Reporter	4	Capital city (Dhaka)	Slightly low	Neither high nor low	Slightly agree	Neither disagree nor agree	Slightly agree	Neither disagree nor agree	Slightly agree													Slightly agree	Slightly agree	Slightly agree	Slightly disagree	Slightly agree	Strongly agreed	Slightly agree	Slightly disagree	Slightly agree	Slightly agree	Slightly agree
journalist	22	Male	Reporter	1	Other divisional city	Neither high nor low	Neither high nor low	Slightly agree	Slightly agree	Neither disagree nor agree	Neither disagree nor agree	Strongly agreed													Neither disagree nor agree	Neither disagree nor agree	Slightly agree	Neither disagree nor agree	Slightly agree	Slightly agree	Slightly agree	Slightly agree	Slightly agree	Strongly agreed	Strongly agreed
journalist	39	Female	Reporter	17	Capital city (Dhaka)	Slightly low	Slightly high	Slightly agree	Slightly agree	Slightly disagree	Neither disagree nor agree	Slightly agree													Neither disagree nor agree	Slightly agree	Slightly agree	Slightly disagree	Slightly agree	Slightly agree	Slightly disagree	Slightly agree	Slightly agree	Neither disagree nor agree	Slightly agree
journalist	29	Male	Reporter	5	Capital city (Dhaka)	Very low	Very low	Strongly agreed	Strongly agreed	Slightly agree	Slightly agree	Slightly agree													Slightly agree	Strongly agreed	Slightly agree	Slightly disagree	Slightly agree	Slightly agree	Slightly agree	Slightly agree	Neither disagree nor agree	Neither disagree nor agree	Slightly agree
journalist	24	Male	Reporter	6	Capital city (Dhaka)	Very low	Very low	Slightly disagree	Slightly disagree	Strongly agreed	Slightly agree	Slightly disagree													Slightly agree	Slightly agree	Slightly disagree	Slightly agree	Slightly disagree	Slightly disagree	Slightly disagree	Slightly agree	Slightly agree	Strongly agreed	Strongly agreed
journalist	39	Female	Correspondent	16	Capital city (Dhaka)	Slightly low	Slightly low	Neither disagree nor agree	Neither disagree nor agree	Slightly agree	Slightly agree	Slightly agree													Slightly disagree	Slightly disagree	Slightly disagree	Slightly disagree	Slightly disagree	Slightly agree	Slightly agree	Slightly agree	Slightly agree	Slightly agree	Slightly agree
journalist	24	Male	News editor	1	Capital city (Dhaka)	Neither high nor low	Neither high nor low	Slightly agree	Slightly agree	Slightly agree	Slightly disagree	Slightly agree													Slightly agree	Slightly disagree	Slightly agree	Slightly agree	Slightly disagree	Slightly agree	Slightly agree	Slightly agree	Slightly agree	Slightly agree	Slightly agree
journalist	28	Female	Reporter	5	Upazila and below	Neither high nor low	Neither high nor low	Slightly disagree	Slightly disagree	Slightly agree	Slightly agree	Slightly agree													Neither disagree nor agree	Slightly agree	Slightly agree	Slightly disagree	Slightly agree	Slightly agree	Slightly agree	Neither disagree nor agree	Strongly agreed	Strongly agreed	Strongly agreed
journalist	33	Female	Correspondent	10	Upazila and below	Slightly low	Slightly low	Strongly disagreed	Strongly disagreed	Slightly agree	Slightly agree	Strongly agreed													Slightly disagree	Slightly agree	Slightly agree	Slightly agree	Slightly disagree	Slightly agree	Slightly agree	Neither disagree nor agree	Slightly agree	Slightly agree	Slightly agree
journalist	45	Male	Correspondent	25	Capital city (Dhaka)	Slightly low	Slightly low	Slightly disagree	Slightly agree	Slightly agree	Neither disagree nor agree	Slightly agree													Slightly agree	Slightly disagree	Slightly agree	Slightly agree	Slightly agree	Strongly agreed	Slightly disagree	Neither disagree nor agree	Slightly agree	Slightly agree	Slightly agree
journalist	41	Female	Reporter	18	Upazila and below	Very low	Very low	Slightly agree	Slightly agree	Slightly agree	Strongly agreed	Slightly agree													Slightly agree	Slightly disagree	Slightly agree	Slightly disagree	Slightly agree	Slightly agree	Slightly agree	Neither disagree nor agree	Slightly agree	Slightly agree	Strongly agreed
journalist	26	Male	Reporter	2	Capital city (Dhaka)	Very low	Very low	Slightly agree	Slightly agree	Slightly agree	Slightly agree	Strongly agreed													Slightly disagree	Slightly agree	Slightly agree	Slightly agree	Slightly agree	Slightly agree	Slightly disagree	Neither disagree nor agree	Slightly agree	Slightly agree	Slightly agree
journalist	36	Male	Reporter	10	Capital city (Dhaka)	Very low	Slightly low	Slightly agree	Slightly agree	Slightly disagree	Slightly agree	Slightly agree													Slightly agree	Neither disagree nor agree	Slightly agree	Slightly agree	Strongly disagreed	Strongly agreed	Slightly agree	Slightly disagree	Slightly agree	Slightly agree	Neither disagree nor agree
journalist	31	Male	Reporter	6	Other divisional city	Slightly low	Slightly low	Slightly agree	Slightly agree	Slightly disagree	Neither disagree nor agree	Slightly agree													Slightly agree	Slightly agree	Slightly agree	Slightly disagree	Slightly agree	Strongly agreed	Slightly agree	Strongly agreed	Slightly agree	Slightly agree	Strongly agreed
journalist	55	Male	Correspondent	25	Capital city (Dhaka)	Very low	Slightly low	Slightly disagree	Slightly agree	Neither disagree nor agree	Slightly agree	Slightly agree													Slightly agree	Slightly agree	Strongly agreed	Slightly disagree	Slightly agree	Strongly agreed	Slightly agree	Strongly disagreed	Slightly agree	Strongly agreed	Strongly agreed
journalist	36	Female	Reporter	11	Capital city (Dhaka)	Very low	Very low	Slightly agree	Slightly agree	Neither disagree nor agree	Slightly agree	Slightly agree													Slightly agree	Slightly agree	Slightly agree	Slightly agree	Slightly agree	Slightly agree	Slightly agree	Strongly disagreed	Slightly agree	Strongly agreed	Strongly agreed
journalist	41	Male	Reporter	18	Capital city (Dhaka)	Slightly low	Slightly low	Slightly disagree	Slightly agree	Slightly agree	Slightly agree	Strongly agreed													Slightly agree	Strongly agreed	Slightly agree	Slightly agree	Strongly agreed	Slightly agree	Slightly agree	Strongly disagreed	Slightly agree	Strongly agreed	Strongly agreed
journalist	27	Female	News editor	5	Capital city (Dhaka)	Very low	Slightly low	Neither disagree nor agree	Slightly agree	Slightly agree	Slightly agree	Strongly agreed													Slightly agree	Slightly agree	Slightly agree	Slightly agree	Slightly agree	Slightly agree	Neither disagree nor agree	Strongly disagreed	Slightly agree	Slightly agree	Slightly agree
journalist	32	Male	Correspondent	7	District	Very low	Very low	Strongly agreed	Slightly agree	Strongly agreed	Strongly agreed	Slightly agree													Slightly agree	Strongly agreed	Slightly agree	Strongly agreed	Strongly agreed	Slightly agree	Strongly agreed	Strongly agreed	Slightly agree	Strongly agreed	Strongly agreed
journalist	37	Male	Reporter	12	Capital city (Dhaka)	Slightly low	Very low	Neither disagree nor agree	Slightly agree	Slightly agree	Slightly agree	Slightly agree													Slightly agree	Slightly agree	Neither disagree nor agree	Slightly agree	Neither disagree nor agree	Slightly agree	Strongly agreed	Slightly agree	Neither disagree nor agree	Slightly agree	Slightly agree
journalist	41	Female	Correspondent	19	Other divisional city	Very low	Very low	Strongly agreed	Slightly agree	Strongly agreed	Strongly agreed	Strongly agreed													Slightly agree	Strongly agreed	Slightly agree	Slightly agree	Slightly agree	Slightly agree	Slightly agree	Strongly agreed	Slightly agree	Slightly disagree	Slightly disagree
journalist	25	Male	Reporter	1	Other divisional city	Very low	Very low	Neither disagree nor agree	Slightly agree	Neither disagree nor agree	Strongly agreed	Strongly agreed													Slightly agree	Slightly agree	Neither disagree nor agree	Slightly agree	Neither disagree nor agree	Neither disagree nor agree	Slightly agree	Slightly disagree	Neither disagree nor agree	Neither disagree nor agree	Neither disagree nor agree
journalist	24	Male	News editor	2	District	Slightly low	Neither high nor low	Neither disagree nor agree	Slightly agree	Slightly agree	Slightly agree	Strongly agreed													Slightly agree	Slightly agree	Neither disagree nor agree	Neither disagree nor agree	Neither disagree nor agree	Strongly agreed	Slightly agree	Neither disagree nor agree	Slightly agree	Neither disagree nor agree	Slightly disagree
journalist	29	Female	Reporter	6	Capital city (Dhaka)	Very low	Very low	Neither disagree nor agree	Slightly agree	Slightly agree	Neither disagree nor agree	Strongly agreed													Slightly agree	Slightly agree	Slightly agree	Neither disagree nor agree	Neither disagree nor agree	Slightly agree	Slightly agree	Strongly disagreed	Slightly agree	Slightly disagree	Neither disagree nor agree
journalist	40	Male	News editor	15	District	Neither high nor low	Slightly low	Slightly agree	Slightly agree	Slightly agree	Strongly agreed	Strongly agreed													Slightly agree	Slightly disagree	Slightly agree	Strongly agreed	Strongly agreed	Slightly agree	Strongly agreed	Slightly disagree	Strongly agreed	Strongly agreed	Strongly agreed
journalist	38	Female	Reporter	18	Capital city (Dhaka)	Slightly low	Slightly low	Neither disagree nor agree	Slightly agree	Slightly agree	Slightly agree	Slightly agree													Slightly agree	Slightly agree	Neither disagree nor agree	Neither disagree nor agree	Neither disagree nor agree	Strongly agreed	Slightly agree	Neither disagree nor agree	Slightly agree	Slightly agree	Strongly agreed
journalist	31	Male	Reporter	10	Other divisional city	Very low	Neither high nor low	Strongly disagreed	Slightly agree	Slightly agree	Strongly agreed	Slightly agree													Slightly agree	Slightly agree	Slightly agree	Strongly agreed	Slightly agree	Strongly agreed	Neither disagree nor agree	Slightly agree	Slightly agree	Slightly agree	Strongly agreed
journalist	27	Prefer not to say	News editor	5	Capital city (Dhaka)	Very low	Very low	Slightly agree	Slightly agree	Slightly agree	Slightly disagree	Neither disagree nor agree													Slightly agree	Slightly agree	Slightly agree	Slightly agree	Slightly agree	Strongly agreed	Slightly agree	Slightly disagree	Strongly agreed	Slightly agree	Slightly agree
journalist	29	Prefer not to say	Reporter	6	Other divisional city	Very low	Neither high nor low	Slightly disagree	Slightly agree	Slightly agree	Neither disagree nor agree	Slightly agree													Slightly agree	Slightly agree	Slightly agree	Slightly disagree	Slightly agree	Strongly agreed	Neither disagree nor agree	Strongly disagreed	Slightly agree	Neither disagree nor agree	Slightly disagree
journalist	59	Male	Correspondent	35	District	Very low	Very low	Slightly disagree	Slightly agree	Slightly agree	Slightly disagree	Slightly agree													Slightly agree	Slightly agree	Slightly agree	Slightly disagree	Slightly agree	Slightly agree	Slightly agree	Strongly disagreed	Slightly agree	Neither disagree nor agree	Strongly disagreed
journalist	37	Male	Reporter	10	District	Very low	Very low	Strongly agreed	Strongly agreed	Slightly agree	Strongly agreed	Strongly agreed													Slightly agree	Strongly agreed	Slightly agree	Slightly agree	Slightly agree	Slightly agree	Slightly agree	Slightly agree	Slightly agree	Slightly agree	Strongly agreed
journalist	51	Male	Correspondent	25	District	Slightly low	Slightly low	Slightly agree	Slightly agree	Slightly agree	Strongly agreed	Slightly agree													Slightly agree	Slightly agree	Slightly agree	Slightly agree	Neither disagree nor agree	Neither disagree nor agree	Slightly agree	Slightly agree	Slightly agree	Slightly agree	Slightly agree
journalist	42	Male	Correspondent	15	District	Very low	Very low	Slightly agree	Slightly agree	Slightly agree	Slightly agree	Slightly agree													Slightly agree	Slightly agree	Slightly agree	Slightly agree	Slightly agree	Slightly agree	Slightly agree	Slightly agree	Slightly agree	Strongly agreed	Strongly agreed
journalist	28	Male	Correspondent	6	District	Very low	Very low	Strongly agreed	Slightly agree	Slightly agree	Strongly agreed	Strongly agreed													Slightly agree	Slightly agree	Slightly agree	Slightly agree	Slightly agree	Slightly agree	Slightly agree	Slightly agree	Strongly agreed	Strongly agreed	Strongly agreed
journalist	42	Male	Correspondent	15	District	Very low	Very low	Strongly agreed	Strongly agreed	Strongly agreed	Strongly agreed	Strongly agreed													Strongly agreed	Strongly agreed	Strongly agreed	Strongly agreed	Strongly agreed	Strongly agreed	Strongly agreed	Strongly agreed	Strongly agreed	Strongly agreed	Strongly agreed
journalist	52	Male	Correspondent	20	District	Slightly low	Slightly low	Slightly agree	Slightly agree	Slightly agree	Slightly agree	Slightly agree													Slightly agree	Slightly agree	Slightly agree	Slightly agree	Slightly agree	Slightly agree	Slightly agree	Neither disagree nor agree	Slightly agree	Slightly agree	Slightly agree
journalist	54	Male	News editor	30	Upazila and below	Neither high nor low	Neither high nor low	Slightly agree	Slightly agree	Slightly agree	Slightly agree	Slightly agree													Neither disagree nor agree	Slightly agree	Slightly agree	Slightly agree	Slightly agree	Slightly agree	Slightly agree	Slightly agree	Slightly agree	Slightly agree	Slightly agree
journalist	48	Male	Correspondent	20	District	Slightly low	Neither high nor low	Slightly agree	Slightly agree	Slightly agree	Slightly agree	Slightly agree													Slightly agree	Slightly agree	Slightly agree	Slightly agree	Slightly agree	Slightly agree	Slightly agree	Slightly agree	Slightly agree	Slightly agree	Slightly agree
journalist	52	Male	Correspondent	20	District	Very low	Very low	Strongly agreed	Slightly agree	Slightly agree	Slightly agree	Strongly agreed													Slightly agree	Slightly agree	Slightly agree	Slightly agree	Slightly agree	Strongly agreed	Slightly agree	Slightly agree	Slightly agree	Strongly agreed	Strongly agreed
journalist	48	Male	Correspondent	15	District	Neither high nor low	Slightly low	Slightly agree	Slightly agree	Slightly agree	Slightly agree	Slightly agree													Slightly agree	Slightly agree	Slightly agree	Slightly agree	Slightly agree	Slightly agree	Slightly agree	Slightly agree	Slightly agree	Slightly agree	Slightly agree
journalist	55	Male	News editor	20	District	Very low	Very low	Slightly agree	Slightly agree	Slightly agree	Slightly agree	Slightly agree													Slightly agree	Slightly agree	Slightly agree	Slightly agree	Slightly agree	Slightly agree	Slightly agree	Slightly agree	Slightly agree	Slightly agree	Slightly agree
journalist	32	Male	Correspondent	5	District	Neither high nor low	Slightly low	Slightly agree	Slightly agree	Slightly agree	Slightly agree	Slightly agree													Neither disagree nor agree	Slightly agree	Slightly agree	Slightly agree	Slightly agree	Slightly agree	Slightly agree	Slightly agree	Slightly agree	Slightly agree	Slightly agree
journalist	55	Male	Correspondent	25	District	Very low	Very low	Slightly agree	Slightly agree	Slightly agree	Slightly agree	Slightly agree													Slightly agree	Slightly agree	Slightly agree	Slightly agree	Slightly agree	Slightly agree	Slightly agree	Slightly agree	Slightly agree	Slightly agree	Slightly agree
journalist	51	Male	Correspondent	15	District	Slightly low	Slightly low	Slightly agree	Slightly agree	Slightly agree	Strongly agreed	Strongly agreed													Slightly agree	Strongly agreed	Slightly agree	Slightly agree	Slightly agree	Slightly agree	Strongly agreed	Strongly agreed	Strongly agreed	Strongly agreed	Strongly agreed
journalist	23	Female	Reporter	2	Other divisional city	Very low	Very low	Slightly agree	Strongly agreed	Slightly agree	Strongly agreed	Slightly disagree													Strongly agreed	Slightly agree	Slightly agree	Strongly agreed	Slightly agree	Slightly agree	Slightly agree	Slightly agree	Slightly agree	Neither disagree nor agree	Slightly agree
journalist	34	Male	Correspondent	10	Other divisional city	Neither high nor low	Slightly high	Neither disagree nor agree	Slightly agree	Slightly agree	Slightly agree	Slightly agree													Neither disagree nor agree	Slightly agree	Neither disagree nor agree	Slightly agree	Slightly agree	Neither disagree nor agree	Slightly agree	Neither disagree nor agree	Slightly agree	Slightly agree	Slightly agree
journalist	24	Male	Reporter	4	Other divisional city	Slightly low	Slightly low	Neither disagree nor agree	Neither disagree nor agree	Slightly agree	Neither disagree nor agree	Slightly agree													Neither disagree nor agree	Neither disagree nor agree	Slightly disagree	Neither disagree nor agree	Slightly agree	Neither disagree nor agree	Neither disagree nor agree	Slightly agree	Neither disagree nor agree	Slightly agree	Slightly agree
journalist	32	Male	Reporter	10	Other divisional city	Slightly low	Slightly low	Strongly agreed	Strongly agreed	Strongly agreed	Slightly agree	Strongly agreed													Strongly agreed	Strongly agreed	Neither disagree nor agree	Slightly agree	Slightly agree	Neither disagree nor agree	Slightly agree	Neither disagree nor agree	Slightly agree	Strongly agreed	Slightly agree
journalist	32	Male	Reporter	12	Other divisional city	Neither high nor low	Very low	Slightly agree	Neither disagree nor agree	Neither disagree nor agree	Slightly agree	Slightly agree													Strongly agreed	Strongly agreed	Neither disagree nor agree	Neither disagree nor agree	Slightly agree	Strongly agreed	Neither disagree nor agree	Strongly agreed	Strongly agreed	Strongly agreed	Strongly agreed
journalist	30	Male	Correspondent	10	Other divisional city	Slightly low	Slightly low	Slightly disagree	Slightly disagree	Slightly agree	Slightly agree	Slightly agree													Slightly disagree	Slightly disagree	Slightly disagree	Slightly agree	Slightly agree	Slightly agree	Slightly disagree	Slightly disagree	Slightly agree	Slightly agree	Slightly agree
journalist	32	Male	News editor	12	Other divisional city	Slightly low	Slightly low	Slightly disagree	Slightly disagree	Slightly disagree	Slightly agree	Slightly agree													Slightly disagree	Neither disagree nor agree	Slightly agree	Slightly agree	Slightly disagree	Slightly disagree	Slightly disagree	Slightly agree	Slightly disagree	Slightly disagree	Slightly disagree
journalist	26	Male	News editor	2	Other divisional city	Very low	Very low	Neither disagree nor agree	Slightly agree	Neither disagree nor agree	Slightly agree	Slightly agree													Slightly agree	Slightly agree	Strongly agreed	Neither disagree nor agree	Neither disagree nor agree	Strongly agreed	Strongly agreed	Slightly disagree	Slightly agree	Strongly agreed	Strongly agreed
journalist	33	Female	Reporter	7	Capital city (Dhaka)	Very low	Very low	Neither disagree nor agree	Slightly agree	Slightly agree	Slightly agree	Neither disagree nor agree													Slightly agree	Neither disagree nor agree	Slightly agree	Neither disagree nor agree	Slightly agree	Slightly agree	Slightly agree	Slightly agree	Neither disagree nor agree	Slightly disagree	Slightly disagree
journalist	41	Female	Correspondent	17	Capital city (Dhaka)	Very low	Slightly low	Slightly disagree	Strongly agreed	Strongly agreed	Slightly agree	Strongly agreed													Strongly agreed	Neither disagree nor agree	Slightly agree	Strongly disagreed	Slightly agree	Strongly agreed	Slightly agree	Strongly disagreed	Slightly agree	Neither disagree nor agree	Neither disagree nor agree
journalist	60	Male	News editor	35	Upazila and below	Very low	Slightly low	Slightly disagree	Slightly agree	Slightly agree	Slightly disagree	Slightly agree													Slightly agree	Slightly agree	Strongly agreed	Slightly disagree	Slightly agree	Strongly agreed	Strongly agreed	Strongly disagreed	Strongly agreed	Neither disagree nor agree	Slightly disagree
journalist	28	Female	Reporter	5	Capital city (Dhaka)	Slightly low	Neither high nor low	Neither disagree nor agree	Neither disagree nor agree	Strongly agreed	Neither disagree nor agree	Slightly agree													Slightly agree	Neither disagree nor agree	Neither disagree nor agree	Slightly agree	Slightly agree	Neither disagree nor agree	Slightly agree	Slightly agree	Slightly agree	Neither disagree nor agree	Neither disagree nor agree
journalist	48	Female	News editor	22	Capital city (Dhaka)	Very low	Slightly low	Neither disagree nor agree	Slightly agree	Strongly agreed	Slightly agree	Slightly agree													Slightly agree	Strongly agreed	Slightly agree	Slightly agree	Slightly agree	Slightly agree	Slightly agree	Slightly agree	Slightly agree	Slightly agree	Slightly agree
journalist	31	Male	News editor	5	Other divisional city	Very low	Very low	Strongly agreed	Slightly agree	Slightly agree	Strongly agreed	Slightly agree													Slightly agree	Slightly agree	Slightly agree	Slightly agree	Slightly agree	Slightly agree	Slightly agree	Slightly agree	Slightly agree	Neither disagree nor agree	Neither disagree nor agree
journalist	41	Male	Correspondent	19	District	Very low	Neither high nor low	Strongly disagreed	Slightly agree	Slightly disagree	Slightly agree	Slightly agree													Slightly agree	Slightly agree	Slightly agree	Strongly agreed	Slightly agree	Strongly agreed	Slightly agree	Strongly disagreed	Slightly agree	Slightly disagree	Slightly disagree
journalist	28	Female	Reporter	5	Other divisional city	Very low	Very low	Neither disagree nor agree	Slightly agree	Slightly disagree	Slightly disagree	Strongly agreed													Neither disagree nor agree	Neither disagree nor agree	Neither disagree nor agree	Slightly agree	Strongly agreed	Slightly agree	Slightly disagree	Strongly disagreed	Slightly agree	Neither disagree nor agree	Neither disagree nor agree
journalist	36	Prefer not to say	Reporter	5	Capital city (Dhaka)	Slightly low	Slightly low	Neither disagree nor agree	Slightly agree	Slightly agree	Slightly agree	Slightly agree													Slightly agree	Neither disagree nor agree	Neither disagree nor agree	Slightly agree	Slightly agree	Slightly agree	Slightly agree	Slightly agree	Strongly disagreed	Neither disagree nor agree	Slightly disagree
journalist	35	Male	Correspondent	13	Capital city (Dhaka)	Neither high nor low	Slightly low	Slightly agree	Slightly disagree	Slightly agree	Neither disagree nor agree	Slightly agree													Slightly agree	Slightly disagree	Slightly agree	Strongly agreed	Slightly agree	Slightly agree	Slightly agree	Slightly agree	Strongly agreed	Slightly disagree	Slightly agree
journalist	26	Male	News editor	2.5	Capital city (Dhaka)	Very low	Slightly high	Slightly disagree	Slightly disagree	Slightly agree	Neither disagree nor agree	Slightly disagree													Slightly disagree	Slightly disagree	Slightly disagree	Slightly disagree	Slightly disagree	Slightly disagree	Slightly disagree	Slightly disagree	Slightly disagree	Slightly agree	Slightly agree
journalist	30	Male	Reporter	2	Capital city (Dhaka)	Slightly low	Slightly low	Strongly agreed	Slightly agree	Strongly agreed	Neither disagree nor agree	Slightly agree													Slightly agree	Strongly agreed	Slightly agree	Slightly agree	Slightly agree	Slightly agree	Slightly agree	Slightly agree	Slightly agree	Strongly agreed	Slightly agree
journalist	26	Female	News editor	1	Capital city (Dhaka)	Very low	Very low	Neither disagree nor agree	Slightly agree	Slightly agree	Slightly agree	Neither disagree nor agree													Slightly disagree	Neither disagree nor agree	Neither disagree nor agree	Slightly agree	Neither disagree nor agree	Slightly disagree	Slightly disagree	Neither disagree nor agree	Slightly agree	Slightly agree	Slightly agree
journalist	26	Female	News editor	1	Capital city (Dhaka)	Very low	Very low	Slightly agree	Slightly agree	Strongly agreed	Slightly agree	Slightly agree													Slightly agree	Neither disagree nor agree	Slightly disagree	Slightly agree	Neither disagree nor agree	Slightly agree	Slightly agree	Neither disagree nor agree	Strongly agreed	Strongly agreed	Strongly agreed
journalist	27	Male	Reporter	6	Capital city (Dhaka)	Slightly low	Neither high nor low	Slightly disagree	Neither disagree nor agree	Slightly agree	Strongly agreed	Slightly agree													Slightly agree	Slightly disagree	Strongly agreed	Strongly disagreed	Slightly agree	Slightly agree	Slightly agree	Slightly agree	Slightly agree	Neither disagree nor agree	Neither disagree nor agree
journalist	26	Female	Others (e.g., Anchor, Media Manager, etc.	1	Capital city (Dhaka)	Very low	Neither high nor low	Neither disagree nor agree	Neither disagree nor agree	Slightly agree	Slightly agree	Neither disagree nor agree													Neither disagree nor agree	Slightly agree	Neither disagree nor agree	Neither disagree nor agree	Slightly agree	Slightly agree	Slightly agree	Neither disagree nor agree	Slightly agree	Slightly agree	Slightly agree
journalist	27	Male	Reporter	6	Capital city (Dhaka)	Slightly low	Neither high nor low	Slightly disagree	Neither disagree nor agree	Slightly agree	Strongly agreed	Slightly agree													Slightly agree	Slightly disagree	Strongly agreed	Strongly disagreed	Slightly agree	Slightly agree	Slightly agree	Slightly agree	Slightly agree	Neither disagree nor agree	Neither disagree nor agree
journalist	28	Male	Reporter	3	Capital city (Dhaka)	Slightly low	Slightly low	Slightly disagree	Slightly agree	Slightly disagree	Slightly agree	Slightly agree													Slightly agree	Slightly agree	Neither disagree nor agree	Neither disagree nor agree	Slightly agree	Slightly agree	Strongly agreed	Slightly agree	Neither disagree nor agree	Slightly disagree	Slightly disagree
journalist	35	Female	Correspondent	11	Capital city (Dhaka)	Very low	Very low	Neither disagree nor agree	Neither disagree nor agree	Strongly disagreed	Slightly agree	Slightly agree													Neither disagree nor agree	Slightly agree	Slightly agree	Neither disagree nor agree	Slightly agree	Neither disagree nor agree	Slightly agree	Slightly agree	Strongly agreed	Slightly agree	Neither disagree nor agree
journalist	29	Female	Reporter	5	Capital city (Dhaka)	Very low	Slightly low	Neither disagree nor agree	Neither disagree nor agree	Slightly agree	Slightly disagree	Slightly agree													Neither disagree nor agree	Neither disagree nor agree	Slightly agree	Slightly disagree	Slightly agree	Slightly agree	Slightly agree	Slightly agree	Slightly agree	Neither disagree nor agree	Neither disagree nor agree
journalist	42	Male	Reporter	17	Capital city (Dhaka)	Very low	Slightly low	Slightly disagree	Neither disagree nor agree	Slightly agree	Neither disagree nor agree	Slightly agree													Slightly agree	Slightly agree	Slightly agree	Neither disagree nor agree	Slightly agree	Slightly agree	Neither disagree nor agree	Slightly agree	Slightly agree	Neither disagree nor agree	Neither disagree nor agree
journalist	30	Female	Reporter	6	Capital city (Dhaka)	Slightly low	Slightly low	Slightly disagree	Neither disagree nor agree	Slightly agree	Slightly agree	Strongly agreed													Slightly agree	Slightly agree	Slightly agree	Slightly agree	Slightly agree	Slightly agree	Slightly agree	Strongly disagreed	Slightly agree	Neither disagree nor agree	Slightly disagree
journalist	52	Male	Reporter	25	Capital city (Dhaka)	Very low	Very low	Slightly disagree	Neither disagree nor agree	Slightly agree	Strongly agreed	Slightly agree													Neither disagree nor agree	Slightly agree	Slightly agree	Neither disagree nor agree	Slightly agree	Slightly agree	Slightly agree	Slightly disagree	Slightly agree	Neither disagree nor agree	Neither disagree nor agree
journalist	43	Male	Correspondent	20	Capital city (Dhaka)	Very low	Slightly low	Neither disagree nor agree	Slightly agree	Slightly agree	Slightly disagree	Slightly agree													Slightly agree	Slightly agree	Slightly agree	Slightly agree	Slightly agree	Slightly agree	Strongly agreed	Slightly disagree	Slightly agree	Slightly disagree	Slightly disagree
journalist	38	Female	Reporter	18	Capital city (Dhaka)	Slightly low	Neither high nor low	Slightly disagree	Slightly agree	Slightly disagree	Slightly agree	Strongly agreed													Slightly agree	Slightly disagree	Slightly disagree	Neither disagree nor agree	Slightly agree	Strongly agreed	Slightly agree	Slightly disagree	Slightly agree	Neither disagree nor agree	Slightly disagree
journalist	28	Female	Reporter	5	Capital city (Dhaka)	Very low	Neither high nor low	Neither disagree nor agree	Neither disagree nor agree	Slightly agree	Slightly agree	Slightly agree													Slightly agree	Slightly agree	Neither disagree nor agree	Slightly agree	Slightly agree	Slightly agree	Slightly agree	Slightly agree	Slightly agree	Slightly agree	Slightly disagree
journalist	41	Male	Correspondent	17	Capital city (Dhaka)	Slightly low	Neither high nor low	Slightly disagree	Neither disagree nor agree	Slightly disagree	Slightly disagree	Strongly agreed													Slightly disagree	Slightly agree	Slightly disagree	Slightly disagree	Slightly agree	Slightly agree	Slightly agree	Strongly disagreed	Slightly agree	Neither disagree nor agree	Neither disagree nor agree
journalist	29	Male	Reporter	4	Capital city (Dhaka)	Very low	Slightly low	Slightly agree	Slightly agree	Strongly agreed	Slightly agree	Strongly agreed													Slightly agree	Slightly agree	Slightly agree	Slightly disagree	Slightly agree	Slightly agree	Slightly agree	Slightly disagree	Slightly agree	Slightly agree	Slightly agree
journalist	30	Male	Reporter	7	Capital city (Dhaka)	Very low	Very low	Neither disagree nor agree	Neither disagree nor agree	Neither disagree nor agree	Neither disagree nor agree	Neither disagree nor agree													Neither disagree nor agree	Neither disagree nor agree	Neither disagree nor agree	Neither disagree nor agree	Neither disagree nor agree	Neither disagree nor agree	Neither disagree nor agree	Neither disagree nor agree	Neither disagree nor agree	Neither disagree nor agree	Neither disagree nor agree
journalist	27	Female	Reporter	1	Capital city (Dhaka)	Very low	Very low	Strongly agreed	Strongly agreed	Strongly agreed	Strongly agreed	Slightly agree													Slightly agree	Strongly agreed	Slightly agree	Strongly agreed	Slightly agree	Strongly agreed	Slightly agree	Slightly agree	Slightly agree	Slightly agree	Strongly agreed
journalist	25	Male	Reporter	4	Capital city (Dhaka)	Very low	Neither high nor low	Slightly disagree	Slightly disagree	Slightly agree	Slightly agree	Slightly agree													Slightly disagree	Slightly disagree	Slightly disagree	Slightly disagree	Slightly disagree	Slightly agree	Slightly agree	Slightly agree	Slightly agree	Slightly agree	Slightly disagree
journalist	35	Male	News editor	13	Capital city (Dhaka)	Very low	Very low	Strongly agreed	Neither disagree nor agree	Strongly agreed	Strongly agreed	Strongly agreed													Slightly agree	Strongly agreed	Slightly agree	Slightly agree	Strongly agreed	Strongly agreed	Strongly agreed	Strongly agreed	Strongly agreed	Strongly agreed	Strongly agreed
journalist	35	Female	Correspondent	10	Capital city (Dhaka)	Slightly low	Very low	Slightly disagree	Slightly agree	Slightly agree	Neither disagree nor agree	Strongly agreed													Slightly agree	Slightly agree	Slightly agree	Strongly agreed	Slightly agree	Slightly agree	Strongly agreed	Slightly agree	Slightly disagree	Slightly agree	Slightly agree
